# Supplementary material for: Metagenomics and metatranscriptomics reveal broadly distributed, active, novel methanotrophs in the Gulf of Mexico hypoxic zone and in the marine water column
Source: FEMS Microbiol Ecol. 2022 Dec 15;99(2):fiac153. doi: 10.1093/femsec/fiac153 (PMC9874027; doi:10.1093/femsec/fiac153)
Supplement: fiac153_Supplemental_Files [file fiac153_supplemental_files.zip]

Archive with 3 entries (3 files):
- Supp_data_Figure_1_map.pdf
- Supp_data_Figure_2_tree_111722.pdf
- Tables_Supp_data.xlsx
