# Supplementary material for: Metagenomics and metatranscriptomics reveal broadly distributed, active, novel methanotrophs in the Gulf of Mexico hypoxic zone and in the marine water column
Source: FEMS Microbiol Ecol. 2022 Dec 15;99(2):fiac153. doi: 10.1093/femsec/fiac153 (PMC9874027; doi:10.1093/femsec/fiac153)
Supplement: fiac153_Supplemental_Files [file fiac153_supplemental_files.zip › Tables_Supp_data.xlsx]

## Sheet: SuppT1_methanotroph_core
Function (COG)	Function accession	Function (Pfam)	Function accession
DNA-binding transcriptional response regulator, NtrC family, contains REC, AAA-type ATPase, and a Fis-type DNA-binding domains	COG2204	Sigma-54 interaction domain	PF00158.27
MoxR-like ATPase	COG0714	ATPase family associated with various cellular activities (AAA)	PF07726.12
ABC-type multidrug transport system, ATPase component	COG1131	ABC transporter	PF00005.28
Negative regulator of GroEL, contains thioredoxin-like and TPR-like domains	COG3118	Thioredoxin	PF00085.21
Multidrug efflux pump subunit AcrB	COG0841	AcrB/AcrD/AcrF family	PF00873.20
Uncharacterized conserved protein, DUF58 family, contains vWF domain	COG1721	Protein of unknown function DUF58	PF01882.19
Aspartate/methionine/tyrosine aminotransferase	COG0436	Aminotransferase class I and II	PF00155.22
Acyl-CoA reductase or other NAD-dependent aldehyde dehydrogenase	COG1012	Aldehyde dehydrogenase family	PF00171.23
Formylglycine-generating enzyme, required for sulfatase activity, contains SUMF1/FGE domain	COG1262	Sulfatase-modifying factor enzyme 1	PF03781.17
Fe-S cluster assembly scaffold protein SufB	COG0719	SUF system FeS cluster assembly, SufBD	PF01458.18
Glycosyltransferase involved in cell wall bisynthesis	COG0463	Glycosyl transferase family 2	PF00535.27
Parvulin-like peptidyl-prolyl isomerase	COG0760	PPIC-type PPIASE domain	PF00639.22
Ribosomal protein S18 acetylase RimI and related acetyltransferases	COG0456	Acetyltransferase (GNAT) family	PF00583.26
Signal recognition particle GTPase	COG0541	SRP54-type protein, GTPase domain	PF00448.23
Outer membrane protein assembly factor BamB, contains PQQ-like beta-propeller repeat	COG1520	PQQ-like domain	PF13360.7
DNA-directed RNA polymerase specialized sigma subunit, sigma24 family	COG1595	Sigma-70 region 2	PF04542.15
3-dehydroquinate synthetase	COG0337	3-dehydroquinate synthase	PF01761.21
Sugar or nucleoside kinase, ribokinase family	COG0524	pfkB family carbohydrate kinase	PF00294.25
3',5'-cyclic AMP phosphodiesterase CpdA	COG1409	Calcineurin-like phosphoesterase	PF00149.29
Periplasmic serine protease, S1-C subfamily, contain C-terminal PDZ domain	COG0265	Trypsin-like peptidase domain	PF13365.7
Geranylgeranyl pyrophosphate synthase	COG0142	Polyprenyl synthetase	PF00348.18
Chromosome segregation ATPase	COG1196	RecF/RecN/SMC N terminal domain	PF02463.20
NAD(P)-dependent dehydrogenase, short-chain alcohol dehydrogenase family	COG1028	Enoyl-(Acyl carrier protein) reductase	PF13561.7
Neuraminidase (sialidase)	COG4409	BNR repeat-like domain	PF13088.7
Ubiquinone/menaquinone biosynthesis C-methylase UbiE	COG2226	Methyltransferase domain	PF13847.7
Dihydropteroate synthase	COG0294	Pterin binding enzyme	PF00809.23

## Sheet: SuppT2_Planctomycetota
Function (COG)	Enrichment score	Adjusted q value	Function accession	Function (Pfam)	Enrichment score	Adjusted q value	Function accession
Uncharacterized conserved protein YacL, contains PIN and TRAM domains	31.0706	7.85796e-05	COG4956	TRAM domain	34.5611	3.33826e-05	PF01938.21
UDP-N-acetylglucosamine pyrophosphorylase	22.9769	0.00123122	COG4284	UTP--glucose-1-phosphate uridylyltransferase	26.8651	0.00047838	PF01704.19
2,3-bisphosphoglycerate-independent phosphoglycerate mutase, archeal type	22.8978	0.00125549	COG3635	2,3-bisphosphoglycerate-independent phosphoglycerate mutase	22.8978	0.00198768	PF10143.10
Indole-3-glycerol phosphate synthase	19.7989	0.00355452	COG0134	Indole-3-glycerol phosphate synthase	19.7989	0.00569488	PF00218.22
Phosphoribosylcarboxyaminoimidazole (NCAIR) mutase	18.3538	0.00579397	COG0041	AIR carboxylase	4.55027	0.676716	PF00731.21
Anthranilate/para-aminobenzoate synthases component I	20.8077	0.00254022	COG0147	chorismate binding enzyme	4.55027	0.676716	PF00425.19
Biopolymer transport protein ExbD	20.8077	0.00254022	COG0848	Biopolymer transport protein ExbD/TolR	38.0001	7.15226e-06	PF02472.17
Exoribonuclease R	15.3388	0.015848	COG0557	RNB domain	15.3388	0.025767	PF00773.20
Acyl carrier protein	19.7973	0.00355452	COG0236	Phosphopantetheine attachment site	19.7973	0.00569488	PF00550.26
Adenylosuccinate synthase	19.7973	0.00355452	COG0104	Adenylosuccinate synthetase	19.7973	0.00569488	PF00709.22
Undecaprenyl pyrophosphate synthase	14.4256	0.0211852	COG0020	Putative undecaprenyl diphosphate synthase	14.4256	0.0351593	PF01255.20
Purine nucleoside phosphorylase	14.4256	0.0211852	COG0005	Phosphorylase superfamily	4.55027	0.676716	PF01048.21
Predicted CDP-diglyceride synthetase/phosphatidate cytidylyltransferase	14.4256	0.0211852	COG4589	Cytidylyltransferase family	9.34886	0.187675	PF01148.21
Nitrogen regulatory protein PII	9.34886	0.111212	COG0347	Nitrogen regulatory protein P-II	9.34886	0.187675	PF00543.23
Acyl-coenzyme A synthetase/AMP-(fatty) acid ligase	9.34886	0.111212	COG0365	AMP-binding enzyme	4.55027	0.676716	PF00501.29
Isocitrate/isopropylmalate dehydrogenase	9.34886	0.111212	COG0473	Isocitrate/isopropylmalate dehydrogenase	9.34886	0.187675	PF00180.21
5'-3' exonuclease	9.34886	0.111212	COG0258	DNA polymerase family A	9.34886	0.187675	PF00476.21
Histidinol dehydrogenase	9.34886	0.111212	COG0141	Histidinol dehydrogenase	9.34886	0.187675	PF00815.21
Argininosuccinate lyase	9.34886	0.111212	COG0165	Lyase	4.55027	0.676716	PF00206.21
Heme/copper-type cytochrome/quinol oxidase, subunit 1	9.34886	0.111212	COG0843	Cytochrome C and Quinol oxidase polypeptide I	9.34886	0.187675	PF00115.21
Cysteinyl-tRNA synthetase	9.34886	0.111212	COG0215	tRNA synthetases class I (C) catalytic domain	9.34886	0.187675	PF01406.20
Outer membrane protein TolC	9.34886	0.111212	COG1538	Outer membrane efflux protein	9.34886	0.187675	PF02321.19
Predicted exporter protein, RND superfamily	9.34886	0.111212	COG1033	MMPL family	9.34886	0.187675	PF03176.16
Excinuclease UvrABC ATPase subunit	4.55027	0.413001	COG0178	UvrA interaction domain	4.55027	0.676716	PF17760.2
Imidazoleglycerol phosphate dehydratase HisB	4.55027	0.413001	COG0131	Imidazoleglycerol-phosphate dehydratase	4.55027	0.676716	PF00475.19
Asp-tRNAAsn/Glu-tRNAGln amidotransferase A subunit or related amidase	4.55027	0.413001	COG0154	Amidase	4.55027	0.676716	PF01425.22
Ammonia channel protein AmtB	4.55027	0.413001	COG0004	Ammonium Transporter Family	4.55027	0.676716	PF00909.22
Isopropylmalate/homocitrate/citramalate synthases	4.55027	0.413001	COG0119	HMGL-like	4.55027	0.676716	PF00682.20
3-oxoacyl-(acyl-carrier-protein) synthase	4.55027	0.413001	COG0304	Beta-ketoacyl synthase, N-terminal domain	14.4256	0.0351593	PF00109.27
Superfamily II DNA and RNA helicase	4.55027	0.413001	COG0513	DEAD/DEAH box helicase	4.55027	0.676716	PF00270.30
Peptidyl-prolyl cis-trans isomerase (rotamase) - cyclophilin family	4.55027	0.413001	COG0652	Cyclophilin type peptidyl-prolyl cis-trans isomerase/CLD	4.55027	0.676716	PF00160.22
Preprotein translocase subunit SecA (ATPase, RNA helicase)	4.55027	0.413001	COG0653	SecA DEAD-like domain	4.55027	0.676716	PF07517.15
Diadenosine tetraphosphatase ApaH/serine/threonine protein phosphatase, PP2A family	4.55027	0.413001	COG0639	Calcineurin-like phosphoesterase superfamily domain	4.55027	0.676716	PF12850.8
ATP phosphoribosyltransferase	4.55027	0.413001	COG0040	ATP phosphoribosyltransferase	4.55027	0.676716	PF01634.19
Glutamine phosphoribosylpyrophosphate amidotransferase	4.55027	0.413001	COG0034	Glutamine amidotransferase domain	4.55027	0.676716	PF13522.7
Dihydrodipicolinate synthase/N-acetylneuraminate lyase	4.55027	0.413001	COG0329	Dihydrodipicolinate synthetase family	4.55027	0.676716	PF00701.23
Malonyl CoA-acyl carrier protein transacylase	4.55027	0.413001	COG0331	Acyl transferase domain	4.55027	0.676716	PF00698.22
tRNA-dihydrouridine synthase	4.55027	0.413001	COG0042	Dihydrouridine synthase (Dus)	4.55027	0.676716	PF01207.18
ABC-type transport system involved in cytochrome c biogenesis, permease component	4.55027	0.413001	COG0755	Cytochrome C assembly protein	4.55027	0.676716	PF01578.21
3-hydroxymyristoyl/3-hydroxydecanoyl-(acyl carrier protein) dehydratase	4.55027	0.413001	COG0764	FabA-like domain	25.4984	0.000761108	PF07977.14
Glycine cleavage system H protein (lipoate-binding)	4.55027	0.413001	COG0509	Glycine cleavage H-protein	4.55027	0.676716	PF01597.20
DnaJ-class molecular chaperone with C-terminal Zn finger domain	4.55027	0.413001	COG0484	DnaJ C terminal domain	4.55027	0.676716	PF01556.19
3-oxoacyl-[acyl-carrier-protein] synthase III	4.55027	0.413001	COG0332	3-Oxoacyl-[acyl-carrier-protein (ACP)] synthase III C terminal	4.55027	0.676716	PF08541.11
4-hydroxybenzoate polyprenyltransferase	4.55027	0.413001	COG0382	UbiA prenyltransferase family	4.55027	0.676716	PF01040.19
Lipopolysaccharide export LptBFGC system, permease protein LptF	4.55027	0.413001	COG0795	Lipopolysaccharide export system permease LptF/LptG	4.55027	0.676716	PF03739.15
Molybdopterin biosynthesis enzyme MoaB	4.55027	0.413001	COG0521	Probable molybdopterin binding domain	4.55027	0.676716	PF00994.25
Archaeal fructose-1,6-bisphosphatase or related enzyme of inositol monophosphatase family	4.55027	0.413001	COG0483	Inositol monophosphatase family	4.55027	0.676716	PF00459.26
Chromosome segregation protein Spo0J, contains ParB-like nuclease domain	4.55027	0.413001	COG1475	ParB-like nuclease domain	4.55027	0.676716	PF02195.19
Ribonuclease BN, tRNA processing enzyme	33.9503	2.60657e-05	COG1234	Beta-lactamase superfamily domain	4.55027	0.676716	PF12706.8
Glycerate-2-kinase	33.9503	2.60657e-05	COG2379	Domain of unknown function (DUF4147)	33.9503	4.00608e-05	PF13660.7
Inosine-uridine nucleoside N-ribohydrolase	30.0966	9.74395e-05	COG1957	Inosine-uridine preferring nucleoside hydrolase	30.0966	0.000154274	PF01156.20
Bifunctional DNase/RNase	27.6854	0.0002305	COG1259	Domain of unknown function (DUF151)	27.6854	0.000360742	PF02577.15
Uncharacterized protein YqfA, UPF0365 family	27.2563	0.000260233	COG4864	SigmaW regulon antibacterial	27.2563	0.000409103	PF12127.9
Ribulose-5-phosphate 4-epimerase/Fuculose-1-phosphate aldolase	27.2563	0.000260233	COG0235	Class II Aldolase and Adducin N-terminal domain	30.4973	0.000139048	PF00596.22
2-keto-4-pentenoate hydratase/2-oxohepta-3-ene-1,7-dioic acid hydratase (catechol pathway)	27.2563	0.000260233	COG0179	Fumarylacetoacetate (FAA) hydrolase family	30.4973	0.000139048	PF01557.19
Methylthioribose-1-phosphate isomerase (methionine salvage pathway), a paralog of eIF-2B alpha subunit	30.4973	8.83227e-05	COG0182	Initiation factor 2 subunit family	30.4973	0.000139048	PF01008.18
Alcohol dehydrogenase, class IV	30.4973	8.83227e-05	COG1454	Iron-containing alcohol dehydrogenase	30.4973	0.000139048	PF00465.20
Predicted metal-dependent hydrolase, TIM-barrel fold	30.4973	8.83227e-05	COG1099	TatD related DNase	8.99072	0.210436	PF01026.22
Protein-arginine kinase	30.4973	8.83227e-05	COG3869	ATP:guanido phosphotransferase, C-terminal catalytic domain	30.4973	0.000139048	PF00217.20
Protein-arginine kinase activator protein McsA	30.4973	8.83227e-05	COG3880	UvrB/uvrC motif	30.4973	0.000139048	PF02151.20
Na+-driven multidrug efflux pump	30.4973	8.83227e-05	COG0534	MatE	20.9348	0.00384596	PF01554.19
Transglutaminase-like enzyme, putative cysteine protease	30.4973	8.83227e-05	COG1305	Transglutaminase-like superfamily	30.4973	0.000139048	PF01841.20
Sugar kinase of the NBD/HSP70 family, may contain an N-terminal HTH domain	30.4973	8.83227e-05	COG1940	ROK family	30.4973	0.000139048	PF00480.21
Galactose mutarotase or related enzyme	30.4973	8.83227e-05	COG2017	Aldose 1-epimerase	30.4973	0.000139048	PF01263.21
Phosphate starvation-inducible protein PhoH, predicted ATPase	14.2465	0.0225136	COG1702	PhoH-like protein	27.2563	0.000409103	PF02562.17
ATP-dependent protease Clp, ATPase subunit	5.76818	0.317912	COG1219	AAA domain (Cdc48 subfamily)	4.55027	0.676716	PF07724.15
Gamma-glutamyl-gamma-aminobutyrate hydrolase PuuD (putrescine degradation), contains GATase1-like domain	38.0003	4.73872e-06	COG2071	Peptidase C26	38.0003	7.15226e-06	PF07722.14
Zn-dependent protease (includes SpoIVFB)	13.825	0.0260616	COG1994	Peptidase family M50	4.55027	0.676716	PF02163.23
Valyl-tRNA synthetase	9.87084	0.0959234	COG0525	tRNA synthetases class I (I, L, M and V)	4.55027	0.676716	PF00133.23
Translation elongation factor EF-Ts	9.87084	0.0959234	COG0264	Elongation factor TS	9.87084	0.162365	PF00889.20
Phosphoribosylaminoimidazole (AIR) synthetase	9.08863	0.121231	COG0150	AIR synthase related protein, C-terminal domain	4.55027	0.676716	PF02769.23
SOS-response transcriptional repressor LexA (RecA-mediated autopeptidase)	10.5088	0.0778572	COG1974	Peptidase S24-like	26.4722	0.000549712	PF00717.24
tmRNA-binding protein	6.90524	0.231037	COG0691	SmpB protein	6.90524	0.383075	PF01668.19
6-phosphofructokinase	8.99072	0.124265	COG0205	Phosphofructokinase	8.99072	0.210436	PF00365.21
Predicted thiol-disulfide oxidoreductase YuxK, DCC family	6.32004	0.272463	COG3011	Protein of unknown function, DUF393	16.4047	0.017919	PF04134.13
Carbamoylphosphate synthase small subunit	5.5837	0.334513	COG0505	Carbamoyl-phosphate synthase small chain, CPSase domain	5.5837	0.563524	PF00988.23
Ribosomal protein S2	5.5837	0.334513	COG0052	Ribosomal protein S2	5.5837	0.563524	PF00318.21
Molecular chaperone DnaK (HSP70)	3.26155	0.514584	COG0443	Hsp70 protein	3.26155	0.814671	PF00012.21
Histidyl-tRNA synthetase	3.26155	0.514584	COG0124	Histidyl-tRNA synthetase	3.26155	0.814671	PF13393.7
Rad3-related DNA helicase	3.26155	0.514584	COG1199	Helicase C-terminal domain	3.26155	0.814671	PF13307.7
3-hydroxyacyl-CoA dehydrogenase	3.26155	0.514584	COG1250	3-hydroxyacyl-CoA dehydrogenase, NAD binding domain	15.3388	0.025767	PF02737.19
Membrane associated serine protease, rhomboid family	3.26155	0.514584	COG0705	Rhomboid family	3.26155	0.814671	PF01694.23
Di- or tripeptidase	38	4.73872e-06	COG2195	Peptidase family M20/M25/M40	9.34886	0.187675	PF01546.29
2',3'-cyclic-nucleotide 2'-phosphodiesterase/5'- or 3'-nucleotidase, 5'-nucleotidase family	30.3082	9.00877e-05	COG0737	Cytochrome c554 and c-prime	31.0577	0.000123944	PF13435.7
Phytoene dehydrogenase-related protein	8.99072	0.124265	COG1233	Flavin containing amine oxidoreductase	12.4593	0.0688792	PF01593.25
Tfp pilus assembly protein FimV	38.0001	4.73872e-06	COG3170	WD domain, G-beta repeat	27.6857	0.000360742	PF00400.33
Thiamin biosynthesis thiazole synthase ThiGH, ThiG subunit	30.3833	8.95358e-05	COG2022	Thiazole biosynthesis protein ThiG	30.3833	0.000140257	PF05690.15
Cytochrome c peroxidase	14.089	0.0239024	COG1858	Di-haem cytochrome c peroxidase	14.089	0.0398956	PF03150.15
Putative GTP cyclohydrolase 1 type 2, NIF3 family	15.6872	0.0141558	COG0327	NIF3 (NGG1p interacting factor 3)	15.6872	0.0229246	PF01784.19
Uncharacterized conserved protein, DUF1009 family	34.4116	2.37684e-05	COG3494	LpxI C-terminal domain	34.4116	3.49964e-05	PF06230.12
Cytochrome c551/c552	38.0002	4.73872e-06	COG4654	Protein of unknown function (DUF1553)	31.0577	0.000123944	PF07587.12
Predicted 3'-5' exonuclease related to the exonuclease domain of PolB	25.3557	0.000517055	COG3298	Predicted 3'-5' exonuclease related to the exonuclease domain of PolB	25.3557	0.000807789	PF10108.10
Glycyl-tRNA synthetase (class II)	21.9393	0.00177833	COG0423	Anticodon binding domain	20.964	0.00381319	PF03129.21
Asparagine synthetase B (glutamine-hydrolyzing)	24.9718	0.000601221	COG0367	Asparagine synthase	27.2563	0.000409103	PF00733.22
Type II secretory pathway component GspD/PulD (secretin)	30.3429	8.95358e-05	COG1450	Bacterial type II and III secretion system protein	3.85177	0.725049	PF00263.22
Arylsulfatase A or related enzyme	38	4.73872e-06	COG3119	Sulfatase	38	7.15226e-06	PF00884.24
HEAT repeat	38	4.73872e-06	COG1413	Domain of Unknown Function (DUF1080)	38	7.15226e-06	PF06439.12
Sugar phosphate isomerase/epimerase	38	4.73872e-06	COG1082	Xylose isomerase-like TIM barrel	38	7.15226e-06	PF01261.25
Type 1 glutamine amidotransferase (GATase1)-like domain	38	4.73872e-06	COG3828	Trehalose utilisation	38	7.15226e-06	PF06283.12
ABC-type antimicrobial peptide transport system, permease component	38	4.73872e-06	COG0577	Peptidase family M28	17.9447	0.0105424	PF04389.18
Ectoine hydroxylase-related dioxygenase, phytanoyl-CoA dioxygenase (PhyH) family	27.6857	0.0002305	COG5285	Phytanoyl-CoA dioxygenase (PhyH)	27.6857	0.000360742	PF05721.14
Predicted oxidoreductase (related to aryl-alcohol dehydrogenase)	17.9447	0.00654112	COG0667	Aldo/keto reductase family	17.9447	0.0105424	PF00248.22
Putative intracellular protease/amidase	30.3035	9.00877e-05	COG0693	DJ-1/PfpI family	24.7171	0.0010183	PF01965.25
3-phosphoglycerate kinase	16.7648	0.00978914	COG0126	Phosphoglycerate kinase	16.7648	0.0159386	PF00162.20
Serine/threonine protein kinase	12.2144	0.0440624	COG0515	Protein kinase domain	33.159	5.24471e-05	PF00069.26
Uncharacterized conserved protein, DUF1501 family	25.9667	0.000422164	COG4102	Protein of unknown function (DUF1501)	25.9667	0.000660617	PF07394.13
Dehydrogenase (flavoprotein)	11.4559	0.0570409	COG0644	Tryptophan halogenase	12.8394	0.0604896	PF04820.15
Dihydroorotate dehydrogenase	5.40976	0.342818	COG0167	Dihydroorotate dehydrogenase	5.40976	0.57659	PF01180.22
3-deoxy-D-manno-octulosonic-acid transferase	31.3885	7.06291e-05	COG1519	3-Deoxy-D-manno-octulosonic-acid transferase (kdotransferase)	31.3885	0.000108833	PF04413.17
Lipid A disaccharide synthetase	33.8316	2.68864e-05	COG0763	Lipid-A-disaccharide synthetase	33.8316	4.14867e-05	PF02684.16
Thiamine monophosphate synthase	33.8316	2.68864e-05	COG0352	Thiamine monophosphate synthase	33.8316	4.14867e-05	PF02581.18
Uncharacterized conserved protein YqiC, BMFP domain	38	4.73872e-06	COG2960	Protein of unknown function (DUF1552)	34.1126	3.75567e-05	PF07586.12
Type II secretory pathway ATPase GspE/PulE or T4P pilus assembly pathway ATPase PilB	33.159	3.4583e-05	COG2804	Type II/IV secretion system protein	33.159	5.24471e-05	PF00437.21
Forkhead associated (FHA) domain, binds pSer, pThr, pTyr	33.9529	2.60657e-05	COG1716	FHA domain	34.1126	3.75567e-05	PF00498.27

## Sheet: SuppT3_Verrucomicrobiota
Function (COG)	Enrichment score	Adjusted q value	Function accession	Function (Pfam)	Enrichment score	Adjusted q value	Function accession
Uncharacterized conserved protein, DUF1501 family	25.9667	0.000422164	COG4102	Protein of unknown function (DUF1501)	25.9667	0.000660617	PF07394.13
Type II secretory pathway, pseudopilin PulG	34.1126	2.52e-05	COG2165	Prokaryotic N-terminal methylation motif	33.1479	5.24e-05	PF07963.13
Arylsulfatase A or related enzyme	38	4.74e-06	COG3119	Sulfatase	38	7.15e-06	PF00884.24
Type II secretory pathway ATPase GspE/PulE or T4P pilus assembly pathway ATPase PilB	33.159	3.46e-05	COG2804	Type II/IV secretion system protein	33.159	5.24e-05	PF00437.21
Enolase	4.42877	0.424754	COG0148	Enolase, C-terminal TIM barrel domain	4.42877	0.696147	PF00113.23
Ribosomal protein S13	4.02426	0.455813	COG0099	Ribosomal protein S13/S18	4.02426	0.725049	PF00416.23
Ribosomal protein S11	4.02426	0.455813	COG0100	Ribosomal protein S11	4.02426	0.725049	PF00411.20
S-adenosylmethionine synthetase	1.57577	0.623273	COG0192	S-adenosylmethionine synthetase, C-terminal domain	1.57577	0.917266	PF02773.17
Superoxide dismutase	24.3428	0.000738173	COG0605	Iron/manganese superoxide dismutases, C-terminal domain	24.3428	0.00115898	PF02777.19
Dihydroxyacid dehydratase/phosphogluconate dehydratase	1.26818	0.623273	COG0129	Dehydratase family	1.26818	0.917266	PF00920.22
Ectoine hydroxylase-related dioxygenase, phytanoyl-CoA dioxygenase (PhyH) family	27.6857	0.0002305	COG5285	Phytanoyl-CoA dioxygenase (PhyH)	27.6857	0.000360742	PF05721.14
HEAT repeat	38	4.74e-06	COG1413	Domain of Unknown Function (DUF1080)	38	7.15e-06	PF06439.12
Enterochelin esterase or related enzyme	20.9348	0.00243474	COG2382	Putative esterase	26.7188	0.000500208	PF00756.21
1,4-alpha-glucan branching enzyme	9.72002	0.100086	COG0296	Carbohydrate-binding module 48 (Isoamylase N-terminal domain)	10.8513	0.118232	PF02922.19
Phosphoribosylpyrophosphate synthetase	4.8748	0.393781	COG0462	N-terminal domain of ribose phosphate pyrophosphokinase	4.8748	0.662441	PF13793.7
Triosephosphate isomerase	7.56275	0.190305	COG0149	Triosephosphate isomerase	7.56275	0.316138	PF00121.19
Sugar phosphate isomerase/epimerase	38	4.74e-06	COG1082	Xylose isomerase-like TIM barrel	38	7.15e-06	PF01261.25
L-alanine-DL-glutamate epimerase or related enzyme of enolase superfamily	8.64737	0.136303	COG4948	Enolase C-terminal domain-like	24.7311	0.0010183	PF13378.7
Fermentation-respiration switch protein FrsA, has esterase activity, DUF1100 family	38	4.74e-06	COG1073	Abhydrolase family	29.7658	0.000165229	PF12715.8
Alanyl-tRNA synthetase	2.60674	0.564006	COG0013	tRNA synthetases class II (A)	2.60674	0.88669	PF01411.20
Single-stranded DNA-binding protein	3.33697	0.509882	COG0629	Single-strand binding protein family	3.25149	0.815376	PF00436.26
Threonine dehydrogenase or related Zn-dependent dehydrogenase	29.7658	0.000104797	COG1063	Alcohol dehydrogenase GroES-like domain	29.7658	0.000165229	PF08240.13
Cytochrome c551/c552	38.0002	4.74e-06	COG4654	Protein of unknown function (DUF1553)	31.0577	0.000123944	PF07587.12
Predicted oxidoreductase (related to aryl-alcohol dehydrogenase)	17.9447	0.00654112	COG0667	Aldo/keto reductase family	17.9447	0.0105424	PF00248.22
Uncharacterized conserved protein YqiC, BMFP domain	38	4.74e-06	COG2960	Protein of unknown function (DUF1552)	34.1126	3.76e-05	PF07586.12
Pyruvate:ferredoxin oxidoreductase or related 2-oxoacid:ferredoxin oxidoreductase, alpha subunit	4.02426	0.455813	COG0674	Pyruvate flavodoxin/ferredoxin oxidoreductase, thiamine diP-bdg	4.02426	0.725049	PF01855.20
Dipeptidyl aminopeptidase/acylaminoacyl peptidase	29.7658	0.000104797	COG1506	Prolyl oligopeptidase family	38	7.15e-06	PF00326.22
Type 1 glutamine amidotransferase (GATase1)-like domain	38	4.74e-06	COG3828	Trehalose utilisation	38	7.15e-06	PF06283.12
3-hydroxyisobutyrate dehydrogenase or related beta-hydroxyacid dehydrogenase	8.64737	0.136303	COG2084	NAD binding domain of 6-phosphogluconate dehydrogenase	8.64737	0.22982	PF03446.16
Uroporphyrinogen-III methylase (siroheme synthase)	2.70952	0.564006	COG0007	Uroporphyrinogen-III synthase HemD	9.97409	0.157148	PF02602.16
3-phosphoglycerate kinase	16.7648	0.00978914	COG0126	Phosphoglycerate kinase	16.7648	0.0159386	PF00162.20
ABC-type antimicrobial peptide transport system, permease component	38	4.74e-06	COG0577	Peptidase family M28	17.9447	0.0105424	PF04389.18
NADPH:quinone reductase or related Zn-dependent oxidoreductase	1.26818	0.623273	COG0604	Zinc-binding dehydrogenase	1.26818	0.917266	PF00107.27
Predicted periplasmic solute-binding protein	29.7658	0.000104797	COG2107	Menaquinone biosynthesis	29.7658	0.000165229	PF02621.15
Na+/proline symporter	8.64737	0.136303	COG0591	Sodium:solute symporter family	17.9447	0.0105424	PF00474.18
Leucyl aminopeptidase (aminopeptidase T)	18.3598	0.00579397	COG2309	Thermophilic metalloprotease (M29)	18.3598	0.00952875	PF02073.16
Delta-aminolevulinic acid dehydratase, porphobilinogen synthase	1.69739	0.623273	COG0113	Delta-aminolevulinic acid dehydratase	1.69739	0.917266	PF00490.22
ABC-type sugar transport system, periplasmic component, contains N-terminal xre family HTH domain	24.3428	0.000738173	COG1879	Periplasmic binding protein domain	8.10053	0.272771	PF13407.7
Beta-galactosidase/beta-glucuronidase	29.7658	0.000104797	COG3250	Carbohydrate esterase, sialic acid-specific acetylesterase	22.4208	0.00239881	PF03629.19
Ribosome recycling factor	3.33697	0.509882	COG0233	Ribosome recycling factor	3.33697	0.807245	PF01765.20
Predicted Zn-dependent protease	17.8652	0.00672542	COG5549	Met-zincin	19.6984	0.00591086	PF16313.6
4-Hydroxy-3-methylbut-2-enyl diphosphate reductase IspH	2.47824	0.576054	COG0761	LytB protein	2.47824	0.904942	PF02401.19
Dihydroorotate dehydrogenase	5.40976	0.342818	COG0167	Dihydroorotate dehydrogenase	5.40976	0.57659	PF01180.22
Ribosome-binding factor A	19.1281	0.00441922	COG0858	Ribosome-binding factor A	19.1281	0.00721982	PF02033.19
DNA gyrase/topoisomerase IV, subunit B	2.60674	0.564006	COG0187	DNA gyrase B	2.60674	0.88669	PF00204.26
Queuine/archaeosine tRNA-ribosyltransferase	1.69739	0.623273	COG0343	Queuine tRNA-ribosyltransferase	2.47824	0.904942	PF01702.19
DNA gyrase/topoisomerase IV, subunit A	4.02426	0.455813	COG0188	DNA gyrase/topoisomerase IV, subunit A	4.02426	0.725049	PF00521.21
Rhodanese-related sulfurtransferase	1.26818	0.623273	COG0607	Rhodanese-like domain	1.26818	0.917266	PF00581.21
Serine/threonine protein kinase	12.2144	0.0440624	COG0515	Protein kinase domain	33.159	5.24e-05	PF00069.26
Excinuclease UvrABC, nuclease subunit	3.33697	0.509882	COG0322	UvrC RIbonuclease H-like domain	3.33697	0.807245	PF08459.12
Type II secretory pathway, component PulF	28.6353	0.000162624	COG1459	Type II secretion system (T2SS), protein F	28.6353	0.00025836	PF00482.24
2-keto-3-deoxy-L-rhamnonate aldolase RhmA	19.5959	0.00377846	COG3836	HpcH/HpaI aldolase/citrate lyase family	4.66742	0.676716	PF03328.15
NifU homolog involved in Fe-S cluster formation	38	4.74e-06	COG0822	NifU-like N terminal domain	38	7.15e-06	PF01592.17
Site-specific recombinase XerD	1.26818	0.623273	COG4974	Phage integrase family	1.26818	0.917266	PF00589.23
Uracil-DNA glycosylase	2.60674	0.564006	COG1573	Uracil DNA glycosylase superfamily	1.26818	0.917266	PF03167.20
Asp-tRNAAsn/Glu-tRNAGln amidotransferase B subunit	2.47824	0.576054	COG0064	GatB/GatE catalytic domain	2.47824	0.904942	PF02934.16
FAD/FMN-containing dehydrogenase	3.80555	0.465604	COG0277	FAD linked oxidases, C-terminal domain	17.9447	0.0105424	PF02913.20
Dehydrogenase (flavoprotein)	11.4559	0.0570409	COG0644	Tryptophan halogenase	12.8394	0.0604896	PF04820.15
Thymidylate kinase	19.1281	0.00441922	COG0125	Thymidylate kinase	19.1281	0.00721982	PF02223.18
Ribosomal protein S4 or related protein	4.02426	0.455813	COG0522	Ribosomal protein S4/S9 N-terminal domain	7.11181	0.360267	PF00163.20
Peptidyl-tRNA hydrolase	8.69126	0.135641	COG0193	Peptidyl-tRNA hydrolase	8.69126	0.227205	PF01195.20
Translation initiation factor IF-2, a GTPase	2.60674	0.564006	COG0532	Translation-initiation factor 2	38.0001	7.15e-06	PF11987.9
Single-stranded DNA-specific exonuclease, DHH superfamily, may be involved in archaeal DNA replication intiation	4.02426	0.455813	COG0608	RecJ OB domain	21.5589	0.00302169	PF17768.2
Ribosomal protein L17	4.02426	0.455813	COG0203	Ribosomal protein L17	4.02426	0.725049	PF01196.20
Aminopeptidase N	13.4158	0.0298071	COG0308	Peptidase family M1 domain	15.4727	0.0247781	PF01433.21
23S rRNA G2069 N7-methylase RlmK or C1962 C5-methylase RlmI	3.85177	0.460338	COG1092	S-adenosylmethionine-dependent methyltransferase	1.26818	0.917266	PF10672.10
CubicO group peptidase, beta-lactamase class C family	29.7658	0.000104797	COG1680	Beta-lactamase	29.7658	0.000165229	PF00144.25
Forkhead associated (FHA) domain, binds pSer, pThr, pTyr	33.9529	2.61e-05	COG1716	FHA domain	34.1126	3.76e-05	PF00498.27
UTP:GlnB (protein PII) uridylyltransferase	4.42877	0.424754	COG2844	GlnD PII-uridylyltransferase	4.42877	0.696147	PF08335.12
Phosphatidylglycerophosphate synthase	5.52265	0.336924	COG0558	CDP-alcohol phosphatidyltransferase	2.60674	0.88669	PF01066.22
Ribosomal protein L9	4.8748	0.393781	COG0359	Ribosomal protein L9, C-terminal domain	4.8748	0.662441	PF03948.15
Regulator of protease activity HflC, stomatin/prohibitin superfamily	10.6007	0.075802	COG0330	SPFH domain / Band 7 family	8.80025	0.221847	PF01145.26
Superfamily II DNA or RNA helicase, SNF2 family	12.8377	0.0357547	COG0553	SNF2 family N-terminal domain	15.5883	0.0237822	PF00176.24
Signal peptidase I	1.26818	0.623273	COG0681	Signal peptidase, peptidase S26	1.26818	0.917266	PF10502.10
Serine kinase of the HPr protein, regulates carbohydrate metabolism	34.3377	2.44e-05	COG1493	HPr Serine kinase C-terminal domain	34.3377	3.6e-05	PF07475.13
Type II secretory pathway component GspD/PulD (secretin)	30.3429	8.95e-05	COG1450	Bacterial type II and III secretion system protein	3.85177	0.725049	PF00263.22
Membrane protein TerC, possibly involved in tellurium resistance	24.2745	0.000755864	COG0861	Integral membrane protein TerC family	24.2745	0.00118576	PF03741.17
NADH:ubiquinone oxidoreductase subunit 3 (chain A)	15.5882	0.0146325	COG0838	NADH-ubiquinone/plastoquinone oxidoreductase, chain 3	16.0316	0.0202338	PF00507.20
NADH:ubiquinone oxidoreductase, NADH-binding 51 kD subunit (chain F)	15.9837	0.0126643	COG1894	Respiratory-chain NADH dehydrogenase 51 Kd subunit	15.9837	0.0205139	PF01512.18
Panthothenate synthetase	5.3174	0.351822	COG0414	Pantoate-beta-alanine ligase	5.3174	0.592399	PF02569.16
Phosphotransacetylase	16.7963	0.00978914	COG0280	Phosphate acetyl/butaryl transferase	16.7963	0.0159386	PF01515.20
H+/gluconate symporter or related permease	23.8828	0.00087611	COG2610	GntP family permease	23.8828	0.00137733	PF02447.17
Uncharacterized membrane protein YbhN, UPF0104 family	21.5589	0.00193312	COG0392	Lysylphosphatidylglycerol synthase TM region	21.5589	0.00302169	PF03706.14
Polyphosphate kinase 2, PPK2 family	19.1821	0.00437382	COG2326	Polyphosphate kinase 2 (PPK2)	19.1821	0.00715116	PF03976.15
Molecular chaperone IbpA, HSP20 family	16.0316	0.0124391	COG0071	Hsp20/alpha crystallin family	16.0316	0.0202338	PF00011.22
Uncharacterized SAM-binding protein YcdF, DUF218 family	19.7139	0.0036562	COG1434	DUF218 domain	18.0434	0.0105424	PF02698.18
Uncharacterized membrane protein YckC, RDD family	10.1288	0.0879537	COG1714	RDD family	7.40818	0.331383	PF06271.13
Histidinol phosphatase or a related phosphatase	23.4033	0.00104946	COG0241	HAD-hyrolase-like	20.0665	0.00524094	PF13242.7
Thiamine biosynthesis lipoprotein ApbE	13.3566	0.0303011	COG1477	ApbE family	10.6281	0.127559	PF02424.16

## Sheet: SuppT4_unclassified
Function (COG)	Enrichment score	Adjusted q value	Function accession	Function (Pfam)	Enrichment score	Adjusted q value	Function accession
Uncharacterized conserved protein, DUF1501 family	25.9667	0.000422164	COG4102	Protein of unknown function (DUF1501)	25.9667	0.000660617	PF07394.13
Nitrogen regulatory protein PII	9.34886	0.111212	COG0347	Nitrogen regulatory protein P-II	9.34886	0.187675	PF00543.23
Arylsulfatase A or related enzyme	38	4.73872e-06	COG3119	Sulfatase	38	7.15226e-06	PF00884.24
Excinuclease UvrABC ATPase subunit	4.55027	0.413001	COG0178	UvrA interaction domain	4.55027	0.676716	PF17760.2
Chaperonin GroEL (HSP60 family)	1.93479	0.605651	COG0459	TCP-1/cpn60 chaperonin family	1.93479	0.917266	PF00118.25
Carboxysome shell and ethanolamine utilization microcompartment protein CcmL/EutN	24.4791	0.000708823	COG4577	BMC domain	24.4791	0.00110118	PF00936.20
ABC-type multidrug transport system, ATPase and permease component	1.93479	0.605651	COG1132	ABC transporter transmembrane region	13.811	0.043805	PF00664.24
Co-chaperonin GroES (HSP10)	1.23634	0.623273	COG0234	Chaperonin 10 Kd subunit	1.23634	0.917266	PF00166.22
Autotransporter translocation and assembly factor TamB	15.2479	0.0163006	COG2911	FlgD Ig-like domain	33.4257	4.90211e-05	PF13860.7
sRNA-binding carbon storage regulator CsrA	15.4665	0.0152239	COG1551	Global regulator protein family	15.4665	0.0248201	PF02599.17
GDP-D-mannose dehydratase	8.19724	0.157398	COG1089	GDP-mannose 4,6 dehydratase	9.34886	0.187675	PF16363.6
NADH:ubiquinone oxidoreductase 20 kD subunit (chhain B) or related Fe-S oxidoreductase	15.1972	0.0165865	COG0377	NADH ubiquinone oxidoreductase, 20 Kd subunit	18.1559	0.0103131	PF01058.23
Flagellin and related hook-associated protein FlgL	14.83	0.0188185	COG1344	Bacterial flagellin N-terminal helical region	20.5219	0.004484	PF00669.21
ATP-dependent protease Clp, ATPase subunit	5.76818	0.317912	COG1219	AAA domain (Cdc48 subfamily)	4.55027	0.676716	PF07724.15
RecA/RadA recombinase	1.94342	0.605651	COG0468	recA bacterial DNA recombination protein	1.94342	0.917266	PF00154.22
S-adenosylhomocysteine hydrolase	1.93479	0.605651	COG0499	S-adenosyl-L-homocysteine hydrolase	1.93479	0.917266	PF05221.18
ATP-dependent protease ClpP, protease subunit	2.19922	0.602782	COG0740	Clp protease	2.19922	0.917266	PF00574.24
Imidazoleglycerol phosphate dehydratase HisB	4.55027	0.413001	COG0131	Imidazoleglycerol-phosphate dehydratase	4.55027	0.676716	PF00475.19
DNA-directed RNA polymerase, beta' subunit/160 kD subunit	2.66791	0.564006	COG0086	RNA polymerase Rpb1, domain 1	2.66791	0.88669	PF04997.13
Enolase	4.42877	0.424754	COG0148	Enolase, C-terminal TIM barrel domain	4.42877	0.696147	PF00113.23
Methionine synthase I (cobalamin-dependent), methyltransferase domain	5.4108	0.342818	COG0646	Vitamin B12 dependent methionine synthase, activation domain	4.13458	0.725049	PF02965.18
Excinuclease UvrABC helicase subunit UvrB	1.23634	0.623273	COG0556	UvrB interaction domain	1.23634	0.917266	PF17757.2
Uncharacterized protein YqfA, UPF0365 family	27.2563	0.000260233	COG4864	SigmaW regulon antibacterial	27.2563	0.000409103	PF12127.9
Uncharacterized conserved protein YyaL, SSP411 family, contains thoiredoxin and six-hairpin glycosidase-like domains	14.7471	0.0191672	COG1331	Protein of unknown function, DUF255	13.2917	0.0521786	PF03190.16
Acyl-coenzyme A synthetase/AMP-(fatty) acid ligase	9.34886	0.111212	COG0365	AMP-binding enzyme	4.55027	0.676716	PF00501.29
Succinyl-CoA synthetase, alpha subunit	5.00887	0.380754	COG0074	CoA binding domain	1.26818	0.917266	PF02629.20
Imidazole glycerol phosphate synthase subunit HisF	1.23634	0.623273	COG0107	Histidine biosynthesis protein	4.55027	0.676716	PF00977.22
Molecular chaperone DnaK (HSP70)	3.26155	0.514584	COG0443	Hsp70 protein	3.26155	0.814671	PF00012.21
Ribosomal protein S13	4.02426	0.455813	COG0099	Ribosomal protein S13/S18	4.02426	0.725049	PF00416.23
Ribosomal protein L5	2.66791	0.564006	COG0094	ribosomal L5P family C-terminus	2.66791	0.88669	PF00673.22
Ribosomal protein L16/L10AE	3.72942	0.470481	COG0197	Ribosomal protein L16p/L10e	3.72942	0.741786	PF00252.19
Asp-tRNAAsn/Glu-tRNAGln amidotransferase A subunit or related amidase	4.55027	0.413001	COG0154	Amidase	4.55027	0.676716	PF01425.22
Ribosomal protein S11	4.02426	0.455813	COG0100	Ribosomal protein S11	4.02426	0.725049	PF00411.20
Ketol-acid reductoisomerase	4.09532	0.455813	COG0059	Acetohydroxy acid isomeroreductase, NADPH-binding domain	2.39671	0.917266	PF07991.13
Ribosomal protein L14	2.66791	0.564006	COG0093	Ribosomal protein L14p/L23e	2.66791	0.88669	PF00238.20
S-adenosylmethionine synthetase	1.57577	0.623273	COG0192	S-adenosylmethionine synthetase, C-terminal domain	1.57577	0.917266	PF02773.17
Ribosomal protein L2	3.87638	0.460338	COG0090	Ribosomal Proteins L2, C-terminal domain	3.87638	0.725049	PF03947.19
FoF1-type ATP synthase, beta subunit	14.7612	0.0190918	COG0055	ATP synthase alpha/beta family, nucleotide-binding domain	4.55027	0.676716	PF00006.26
Acyl carrier protein	19.7973	0.00355452	COG0236	Phosphopantetheine attachment site	19.7973	0.00569488	PF00550.26
Ribosomal protein S19	3.87638	0.460338	COG0185	Ribosomal protein S19	3.87638	0.725049	PF00203.22
Ammonia channel protein AmtB	4.55027	0.413001	COG0004	Ammonium Transporter Family	4.55027	0.676716	PF00909.22
Ribosomal protein L19	1.94342	0.605651	COG0335	Ribosomal protein L19	1.94342	0.917266	PF01245.21
Pyruvate dehydrogenase complex, dehydrogenase (E1) component	19.5864	0.00377846	COG2609	Pyruvate dehydrogenase E1 component middle domain	19.5864	0.00610481	PF17831.2
DNA segregation ATPase FtsK/SpoIIIE and related proteins	4.55027	0.413001	COG1674	FtsK/SpoIIIE family	1.93479	0.917266	PF01580.19
Translation initiation factor IF-1	5.00887	0.380754	COG0361	Translation initiation factor 1A / IF-1	5.00887	0.639539	PF01176.20
Biotin carboxyl carrier protein	1.23634	0.623273	COG0511	Biotin-requiring enzyme	1.57577	0.917266	PF00364.23
ABC-type transport system, periplasmic component	23.3096	0.00108479	COG0747	Bacterial extracellular solute-binding proteins, family 5 Middle	2.60674	0.88669	PF00496.23
Glutamate-1-semialdehyde aminotransferase	4.55027	0.413001	COG0001	Aminotransferase class-III	1.26818	0.917266	PF00202.22
Ribosomal protein S10	4.25104	0.443584	COG0051	Ribosomal protein S10p/S20e	4.25104	0.725049	PF00338.23
NAD-dependent dihydropyrimidine dehydrogenase, PreA subunit	9.80744	0.0972515	COG1146	4Fe-4S binding domain	1.26818	0.917266	PF00037.28
Glyceraldehyde-3-phosphate dehydrogenase/erythrose-4-phosphate dehydrogenase	7.10519	0.21707	COG0057	Glyceraldehyde 3-phosphate dehydrogenase, C-terminal domain	7.10519	0.360267	PF02800.21
Ribosomal protein S12	1.22002	0.623273	COG0048	Ribosomal protein S12/S23	1.22002	0.917266	PF00164.26
Transcription termination factor Rho	5.5837	0.334513	COG1158	Rho termination factor, RNA-binding domain	1.928	0.917266	PF07497.13
Diadenosine tetraphosphate (Ap4A) hydrolase or other HIT family hydrolase	2.39671	0.583396	COG0537	HIT domain	2.39671	0.917266	PF01230.24
CO or xanthine dehydrogenase, Mo-binding subunit	13.3579	0.0303011	COG1529	Molybdopterin-binding domain of aldehyde dehydrogenase	13.3579	0.0509597	PF02738.19
Phosphate starvation-inducible protein PhoH, predicted ATPase	14.2465	0.0225136	COG1702	PhoH-like protein	27.2563	0.000409103	PF02562.17
Superoxide dismutase	24.3428	0.000738173	COG0605	Iron/manganese superoxide dismutases, C-terminal domain	24.3428	0.00115898	PF02777.19
Succinyl-CoA synthetase, beta subunit	4.25104	0.443584	COG0045	ATP-grasp domain	1.93479	0.917266	PF08442.11
Undecaprenyl pyrophosphate synthase	14.4256	0.0211852	COG0020	Putative undecaprenyl diphosphate synthase	14.4256	0.0351593	PF01255.20
Na+ or H+-translocating membrane pyrophosphatase	16.4102	0.0110335	COG3808	Inorganic H+ pyrophosphatase	16.4102	0.017919	PF03030.17
Dihydroxyacid dehydratase/phosphogluconate dehydratase	1.26818	0.623273	COG0129	Dehydratase family	1.26818	0.917266	PF00920.22
Ribosomal protein L20	11.8362	0.0502978	COG0292	Ribosomal protein L20	11.8362	0.0839945	PF00453.19
Isopropylmalate/homocitrate/citramalate synthases	4.55027	0.413001	COG0119	HMGL-like	4.55027	0.676716	PF00682.20
3-oxoacyl-(acyl-carrier-protein) synthase	4.55027	0.413001	COG0304	Beta-ketoacyl synthase, N-terminal domain	14.4256	0.0351593	PF00109.27
Phosphoenolpyruvate synthase/pyruvate phosphate dikinase	20.5563	0.00279302	COG0574	PEP-utilising enzyme, PEP-binding domain	29.7658	0.000165229	PF02896.19
Carbamoylphosphate synthase small subunit	5.5837	0.334513	COG0505	Carbamoyl-phosphate synthase small chain, CPSase domain	5.5837	0.563524	PF00988.23
tRNA(Arg) A34 adenosine deaminase TadA	7.10519	0.21707	COG0590	MafB19-like deaminase	18.469	0.00917738	PF14437.7
Glutamyl- or glutaminyl-tRNA synthetase	2.66791	0.564006	COG0008	tRNA synthetases class I (E and Q), catalytic domain	2.66791	0.88669	PF00749.22
DNA polymerase III, gamma/tau subunits	2.66791	0.564006	COG2812	DNA polymerase III, delta subunit	4.55027	0.676716	PF13177.7
Acetyl-CoA carboxylase alpha subunit	3.79609	0.466105	COG0825	Acetyl co-enzyme A carboxylase carboxyltransferase alpha subunit	3.79609	0.734885	PF03255.15
Flagellar motor switch protein FliG	14.5346	0.0205727	COG1536	FliG C-terminal domain	14.5346	0.0340323	PF01706.17
Glutamate synthase domain 1	3.49089	0.494254	COG0067	Glutamine amidotransferases class-II	3.49089	0.780686	PF00310.22
Ectoine hydroxylase-related dioxygenase, phytanoyl-CoA dioxygenase (PhyH) family	27.6857	0.0002305	COG5285	Phytanoyl-CoA dioxygenase (PhyH)	27.6857	0.000360742	PF05721.14
HEAT repeat	38	4.73872e-06	COG1413	Domain of Unknown Function (DUF1080)	38	7.15226e-06	PF06439.12
Glycine/serine hydroxymethyltransferase	3.49089	0.494254	COG0112	Serine hydroxymethyltransferase	3.49089	0.780686	PF00464.20
Ribonuclease PH	4.60887	0.413001	COG0689	3' exoribonuclease family, domain 1	4.55027	0.676716	PF01138.22
Ribosomal protein L6P/L9E	2.66791	0.564006	COG0097	Ribosomal protein L6	2.66791	0.88669	PF00347.24
S-adenosylmethionine:tRNA-ribosyltransferase-isomerase (queuine synthetase)	6.04517	0.294593	COG0809	Queuosine biosynthesis protein	6.04517	0.492093	PF02547.16
Glycerol kinase	13.1014	0.0329771	COG0554	FGGY family of carbohydrate kinases, N-terminal domain	38	7.15226e-06	PF00370.22
Predicted nucleic acid-binding protein, contains Zn-ribbon domain	2.66791	0.564006	COG2331	Zinc ribbon domain	2.66791	0.88669	PF09723.11
Enterochelin esterase or related enzyme	20.9348	0.00243474	COG2382	Putative esterase	26.7188	0.000500208	PF00756.21
Transcriptional regulator NrdR, contains Zn-ribbon and ATP-cone domains	4.13458	0.455813	COG1327	ATP cone domain	5.4108	0.57659	PF03477.17
Aerobic-type carbon monoxide dehydrogenase, small subunit, CoxS/CutS family	13.6591	0.0273825	COG2080	[2Fe-2S] binding domain	13.6591	0.0459143	PF01799.21
Cold shock protein, CspA family	7.31609	0.204911	COG1278	'Cold-shock' DNA-binding domain	6.04517	0.492093	PF00313.23
NADPH-dependent 7-cyano-7-deazaguanine reductase QueF, C-terminal domain, T-fold superfamily	16.3235	0.0113133	COG0780	QueF-like protein	16.3235	0.0184031	PF14489.7
1,4-alpha-glucan branching enzyme	9.72002	0.100086	COG0296	Carbohydrate-binding module 48 (Isoamylase N-terminal domain)	10.8513	0.118232	PF02922.19
3'-phosphoadenosine 5'-phosphosulfate sulfotransferase (PAPS reductase)/FAD synthetase or related enzyme	1.93479	0.605651	COG0175	Phosphoadenosine phosphosulfate reductase family	1.93479	0.917266	PF01507.20
Homoaconitase/3-isopropylmalate dehydratase large subunit	1.96788	0.605651	COG0065	Aconitase family (aconitate hydratase)	1.93479	0.917266	PF00330.21
Thymidylate synthase	10.4623	0.0788112	COG0207	Thymidylate synthase	10.4623	0.133414	PF00303.20
tRNA U34 5-carboxymethylaminomethyl modifying enzyme MnmG/GidA	16.7535	0.00981253	COG0445	Glucose inhibited division protein A	16.7535	0.0159657	PF01134.23
Adenylylsulfate kinase or related kinase	3.91805	0.460338	COG0529	Adenylylsulphate kinase	3.26155	0.814671	PF01583.21
AICAR transformylase/IMP cyclohydrolase PurH	1.93479	0.605651	COG0138	AICARFT/IMPCHase bienzyme	1.93479	0.917266	PF01808.19
Predicted carbamoyl transferase, NodU family	5.00887	0.380754	COG2192	Carbamoyltransferase N-terminus	15.3774	0.0255981	PF02543.16
D-Tyr-tRNAtyr deacylase	12.4182	0.0413689	COG1490	D-Tyr-tRNA(Tyr) deacylase	12.4182	0.069717	PF02580.17
Phosphoribosylpyrophosphate synthetase	4.8748	0.393781	COG0462	N-terminal domain of ribose phosphate pyrophosphokinase	4.8748	0.662441	PF13793.7
Acetolactate synthase large subunit or other thiamine pyrophosphate-requiring enzyme	1.94342	0.605651	COG0028	Thiamine pyrophosphate enzyme, N-terminal TPP binding domain	4.09532	0.725049	PF02776.19
Triosephosphate isomerase	7.56275	0.190305	COG0149	Triosephosphate isomerase	7.56275	0.316138	PF00121.19
Sugar phosphate isomerase/epimerase	38	4.73872e-06	COG1082	Xylose isomerase-like TIM barrel	38	7.15226e-06	PF01261.25
2,4-dienoyl-CoA reductase or related NADH-dependent reductase, Old Yellow Enzyme (OYE) family	16.4172	0.011013	COG1902	NADH:flavin oxidoreductase / NADH oxidase family	16.4172	0.017919	PF00724.21
Adenine/guanine phosphoribosyltransferase or related PRPP-binding protein	9.59344	0.104304	COG0503	Phosphoribosyl transferase domain	1.26818	0.917266	PF00156.28
L-alanine-DL-glutamate epimerase or related enzyme of enolase superfamily	8.64737	0.136303	COG4948	Enolase C-terminal domain-like	24.7311	0.0010183	PF13378.7
Fermentation-respiration switch protein FrsA, has esterase activity, DUF1100 family	38	4.73872e-06	COG1073	Abhydrolase family	29.7658	0.000165229	PF12715.8
Methylthioribose-1-phosphate isomerase (methionine salvage pathway), a paralog of eIF-2B alpha subunit	30.4973	8.83227e-05	COG0182	Initiation factor 2 subunit family	30.4973	0.000139048	PF01008.18
Sugar (pentulose or hexulose) kinase	38	4.73872e-06	COG1070	FGGY family of carbohydrate kinases, C-terminal domain	20.5563	0.00442948	PF02782.17
Endonuclease III	1.93479	0.605651	COG0177	HhH-GPD superfamily base excision DNA repair protein	4.55027	0.676716	PF00730.26
Superfamily II DNA and RNA helicase	4.55027	0.413001	COG0513	DEAD/DEAH box helicase	4.55027	0.676716	PF00270.30
Replication-associated recombination protein RarA (DNA-dependent ATPase)	7.5559	0.190305	COG2256	MgsA AAA+ ATPase C terminal	7.5559	0.316138	PF12002.9
CTP synthase (UTP-ammonia lyase)	5.4108	0.342818	COG0504	CTP synthase N-terminus	5.4108	0.57659	PF06418.15
Ribosomal protein L13	3.37855	0.506653	COG0102	Ribosomal protein L13	3.37855	0.800529	PF00572.19
Molybdenum cofactor biosynthesis enzyme	5.2561	0.356541	COG0315	MoaC family	5.2561	0.601188	PF01967.22
Alanyl-tRNA synthetase	2.60674	0.564006	COG0013	tRNA synthetases class II (A)	2.60674	0.88669	PF01411.20
Pyrroline-5-carboxylate reductase	6.74931	0.242005	COG0345	Pyrroline-5-carboxylate reductase dimerisation	6.74931	0.401542	PF14748.7
Propanediol utilization protein	16.9633	0.00928585	COG4869	Phosphate propanoyltransferase	16.9633	0.0150611	PF06130.13
Single-stranded DNA-binding protein	3.33697	0.509882	COG0629	Single-strand binding protein family	3.25149	0.815376	PF00436.26
Threonine dehydrogenase or related Zn-dependent dehydrogenase	29.7658	0.000104797	COG1063	Alcohol dehydrogenase GroES-like domain	29.7658	0.000165229	PF08240.13
Peptide methionine sulfoxide reductase MsrB	6.23048	0.280015	COG0229	SelR domain	6.23048	0.466651	PF01641.19
Glutamine synthetase	1.93479	0.605651	COG0174	Glutamine synthetase, catalytic domain	1.93479	0.917266	PF00120.25
Transposase InsO and inactivated derivatives	10.6036	0.075802	COG2801	Integrase core domain	8.94502	0.213461	PF13683.7
Ribosomal protein S8	2.66791	0.564006	COG0096	Ribosomal protein S8	2.66791	0.88669	PF00410.20
Rhamnogalacturonyl hydrolase YesR	13.6591	0.0273825	COG4225	Glycosyl Hydrolase Family 88	13.6591	0.0459143	PF07470.14
Succinate dehydrogenase/fumarate reductase, Fe-S protein subunit	7.0361	0.221704	COG0479	2Fe-2S iron-sulfur cluster binding domain	5.4108	0.57659	PF13085.7
IMP dehydrogenase/GMP reductase	4.09532	0.455813	COG0516	IMP dehydrogenase / GMP reductase domain	4.09532	0.725049	PF00478.26
Chromosome partitioning ATPase, Mrp family, contains Fe-S cluster	2.66791	0.564006	COG0489	NUBPL iron-transfer P-loop NTPase	2.66791	0.88669	PF10609.10
Monomeric isocitrate dehydrogenase	4.34156	0.434653	COG2838	Monomeric isocitrate dehydrogenase	4.34156	0.712604	PF03971.15
Acetyl-CoA carboxylase beta subunit	1.93479	0.605651	COG0777	Carboxyl transferase domain	1.93479	0.917266	PF01039.23
Predicted oxidoreductase (related to aryl-alcohol dehydrogenase)	17.9447	0.00654112	COG0667	Aldo/keto reductase family	17.9447	0.0105424	PF00248.22
Pyruvate:ferredoxin oxidoreductase or related 2-oxoacid:ferredoxin oxidoreductase, alpha subunit	4.02426	0.455813	COG0674	Pyruvate flavodoxin/ferredoxin oxidoreductase, thiamine diP-bdg	4.02426	0.725049	PF01855.20
Uncharacterized conserved protein, DUF2237 family	17.1626	0.00863442	COG3651	Uncharacterized protein conserved in bacteria (DUF2237)	17.1626	0.0139156	PF09996.10
N-methylhydantoinase A/oxoprolinase/acetone carboxylase, beta subunit	5.00742	0.380754	COG0145	Hydantoinase B/oxoprolinase	5.00742	0.639539	PF02538.15
Dipeptidyl aminopeptidase/acylaminoacyl peptidase	29.7658	0.000104797	COG1506	Prolyl oligopeptidase family	38	7.15226e-06	PF00326.22
Pyruvate:ferredoxin oxidoreductase or related 2-oxoacid:ferredoxin oxidoreductase, beta subunit	16.4268	0.0109804	COG1013	Thiamine pyrophosphate enzyme, C-terminal TPP binding domain	16.4268	0.0178862	PF02775.22
Pyruvate/2-oxoglutarate dehydrogenase complex, dihydrolipoamide acyltransferase (E2) component	4.55027	0.413001	COG0508	2-oxoacid dehydrogenases acyltransferase (catalytic domain)	1.93479	0.917266	PF00198.24
Ribosomal protein S3	2.66791	0.564006	COG0092	Ribosomal protein S3, C-terminal domain	2.66791	0.88669	PF00189.21
Peptidyl-prolyl cis-trans isomerase (rotamase) - cyclophilin family	4.55027	0.413001	COG0652	Cyclophilin type peptidyl-prolyl cis-trans isomerase/CLD	4.55027	0.676716	PF00160.22
Type 1 glutamine amidotransferase (GATase1)-like domain	38	4.73872e-06	COG3828	Trehalose utilisation	38	7.15226e-06	PF06283.12
Preprotein translocase subunit SecA (ATPase, RNA helicase)	4.55027	0.413001	COG0653	SecA DEAD-like domain	4.55027	0.676716	PF07517.15
Diadenosine tetraphosphatase ApaH/serine/threonine protein phosphatase, PP2A family	4.55027	0.413001	COG0639	Calcineurin-like phosphoesterase superfamily domain	4.55027	0.676716	PF12850.8
ATP phosphoribosyltransferase	4.55027	0.413001	COG0040	ATP phosphoribosyltransferase	4.55027	0.676716	PF01634.19
Enamine deaminase RidA, house cleaning of reactive enamine intermediates, YjgF/YER057c/UK114 family	1.94342	0.605651	COG0251	YjgF/chorismate_mutase-like, putative endoribonuclease	20.5563	0.00442948	PF14588.7
Biotin synthase or related enzyme	7.24543	0.209441	COG0502	Biotin and Thiamin Synthesis associated domain	7.24543	0.349482	PF06968.14
Ribosomal protein L7/L12	2.60674	0.564006	COG0222	Ribosomal protein L7/L12 C-terminal domain	3.72942	0.741786	PF00542.20
3-hydroxyisobutyrate dehydrogenase or related beta-hydroxyacid dehydrogenase	8.64737	0.136303	COG2084	NAD binding domain of 6-phosphogluconate dehydrogenase	8.64737	0.22982	PF03446.16
Pyruvate/2-oxoglutarate/acetoin dehydrogenase complex, dehydrogenase (E1) component	13.3579	0.0303011	COG0022	Dehydrogenase E1 component	13.3579	0.0509597	PF00676.21
GTPase, G3E family	16.1106	0.0121587	COG0523	CobW/HypB/UreG, nucleotide-binding domain	6.44516	0.441704	PF02492.20
tRNA G37 N-methylase TrmD	0.871822	0.640523	COG0336	tRNA (Guanine-1)-methyltransferase	0.871822	0.943293	PF01746.22
NADH:ubiquinone oxidoreductase 49 kD subunit (chain D)	13.1014	0.0329771	COG0649	Respiratory-chain NADH dehydrogenase, 49 Kd subunit	13.1014	0.055458	PF00346.20
CO or xanthine dehydrogenase, FAD-binding subunit	15.0909	0.0171906	COG1319	FAD binding domain in molybdopterin dehydrogenase	15.0909	0.0283307	PF00941.22
Alcohol dehydrogenase, class IV	30.4973	8.83227e-05	COG1454	Iron-containing alcohol dehydrogenase	30.4973	0.000139048	PF00465.20
REP element-mobilizing transposase RayT	9.01857	0.123524	COG1943	Transposase IS200 like	9.53516	0.180952	PF01797.17
Na+-transporting NADH:ubiquinone oxidoreductase, subunit NqrB	14.406	0.0212904	COG1805	NQR2, RnfD, RnfE family	14.406	0.0353472	PF03116.16
6,7-dimethyl-8-ribityllumazine synthase (Riboflavin synthase beta chain)	1.94342	0.605651	COG0054	6,7-dimethyl-8-ribityllumazine synthase	1.94342	0.917266	PF00885.20
Aspartate carbamoyltransferase, catalytic chain	2.66791	0.564006	COG0540	Aspartate/ornithine carbamoyltransferase, carbamoyl-P binding domain	2.66791	0.88669	PF02729.22
Ribosomal protein S7	1.94342	0.605651	COG0049	Ribosomal protein S7p/S5e	1.94342	0.917266	PF00177.22
3-phosphoglycerate kinase	16.7648	0.00978914	COG0126	Phosphoglycerate kinase	16.7648	0.0159386	PF00162.20
tRNA-binding EMAP/Myf domain	27.9536	0.000208098	COG0073	tRNA synthetases class I (M)	1.93479	0.917266	PF09334.12
Ribosome-binding ATPase YchF, GTP1/OBG family	7.5559	0.190305	COG0012	Protein of unknown function (DUF933)	7.5559	0.316138	PF06071.14
Translation elongation factor P (EF-P)/translation initiation factor 5A (eIF-5A)	1.94342	0.605651	COG0231	Elongation factor P, C-terminal	1.94342	0.917266	PF09285.12
Sugar lactone lactonase YvrE	38	4.73872e-06	COG3386	SMP-30/Gluconolactonase/LRE-like region	24.4791	0.00110118	PF08450.13
D-mannonate dehydratase	18.557	0.00543606	COG1312	D-mannonate dehydratase (UxuA)	18.557	0.00891962	PF03786.14
Pentose-5-phosphate-3-epimerase	3.54896	0.48774	COG0036	Ribulose-phosphate 3 epimerase family	3.54896	0.770297	PF00834.20
ABC-type antimicrobial peptide transport system, permease component	38	4.73872e-06	COG0577	Peptidase family M28	17.9447	0.0105424	PF04389.18
NADPH:quinone reductase or related Zn-dependent oxidoreductase	1.26818	0.623273	COG0604	Zinc-binding dehydrogenase	1.26818	0.917266	PF00107.27
Bacterial nucleoid DNA-binding protein	1.93479	0.605651	COG0776	Bacterial DNA-binding protein	1.93479	0.917266	PF00216.22
Na+-transporting NADH:ubiquinone oxidoreductase, subunit NqrD	13.5588	0.028294	COG1347	Rnf-Nqr subunit, membrane protein	13.5588	0.0475909	PF02508.15
Na+-transporting NADH:ubiquinone oxidoreductase, subunit NqrF	13.5588	0.028294	COG2871	Oxidoreductase NAD-binding domain	7.0361	0.367122	PF00175.22
Predicted periplasmic solute-binding protein	29.7658	0.000104797	COG2107	Menaquinone biosynthesis	29.7658	0.000165229	PF02621.15
Peptide methionine sulfoxide reductase MsrA	10.151	0.0873133	COG0225	Peptide methionine sulfoxide reductase	10.151	0.147917	PF01625.22
Phosphoenolpyruvate carboxykinase, ATP-dependent	27.8636	0.000216031	COG1866	Phosphoenolpyruvate carboxykinase	27.8636	0.000345356	PF01293.21
Ribosomal protein S2	5.5837	0.334513	COG0052	Ribosomal protein S2	5.5837	0.563524	PF00318.21
Microcystin degradation protein MlrC, contains DUF1485 domain	18.0625	0.00644558	COG5476	Metallopeptidase family M81	18.0625	0.0105424	PF07364.13
Translation initiation factor IF-3	3.87638	0.460338	COG0290	Translation initiation factor IF-3, C-terminal domain	9.95241	0.158046	PF00707.23
Predicted membrane-associated lipid hydrolase, neutral ceramidase superfamily	24.7311	0.000652774	COG3356	Neutral/alkaline non-lysosomal ceramidase, N-terminal	24.4791	0.00110118	PF04734.14
Purine nucleoside phosphorylase	14.4256	0.0211852	COG0005	Phosphorylase superfamily	4.55027	0.676716	PF01048.21
Uncharacterized Fe-S center protein	13.4202	0.0297792	COG2768	Lactate racemase N-terminal domain	29.7658	0.000165229	PF09861.10
Isocitrate/isopropylmalate dehydrogenase	9.34886	0.111212	COG0473	Isocitrate/isopropylmalate dehydrogenase	9.34886	0.187675	PF00180.21
Malate/lactate dehydrogenase	4.11797	0.455813	COG0039	lactate/malate dehydrogenase, NAD binding domain	17.189	0.0138143	PF00056.24
Na+/proline symporter	8.64737	0.136303	COG0591	Sodium:solute symporter family	17.9447	0.0105424	PF00474.18
4-hydroxy-3-methylbut-2-en-1-yl diphosphate synthase IspG/GcpE	3.87638	0.460338	COG0821	GcpE protein	3.87638	0.725049	PF04551.15
Altronate dehydratase	17.9767	0.00654112	COG2721	D-galactarate dehydratase / Altronate hydrolase, C terminus	16.3339	0.0183566	PF04295.14
Shikimate 5-dehydrogenase	4.55027	0.413001	COG0169	Shikimate dehydrogenase substrate binding domain	1.93479	0.917266	PF08501.12
Leucyl aminopeptidase (aminopeptidase T)	18.3598	0.00579397	COG2309	Thermophilic metalloprotease (M29)	18.3598	0.00952875	PF02073.16
Histidyl-tRNA synthetase	3.26155	0.514584	COG0124	Histidyl-tRNA synthetase	3.26155	0.814671	PF13393.7
Branched-chain amino acid aminotransferase/4-amino-4-deoxychorismate lyase	1.93479	0.605651	COG0115	Amino-transferase class IV	1.93479	0.917266	PF01063.20
Glyoxylase or a related metal-dependent hydrolase, beta-lactamase superfamily II	1.93479	0.605651	COG0491	Metallo-beta-lactamase superfamily	1.93479	0.917266	PF00753.28
Rad3-related DNA helicase	3.26155	0.514584	COG1199	Helicase C-terminal domain	3.26155	0.814671	PF13307.7
Methionine synthase II (cobalamin-independent)	20.2569	0.00304578	COG0620	Cobalamin-independent synthase, Catalytic domain	20.2569	0.00489176	PF01717.19
Adenylosuccinate synthase	19.7973	0.00355452	COG0104	Adenylosuccinate synthetase	19.7973	0.00569488	PF00709.22
Acetolactate synthase, small subunit	2.70327	0.564006	COG0440	Small subunit of acetolactate synthase	2.70327	0.88669	PF10369.10
Delta-aminolevulinic acid dehydratase, porphobilinogen synthase	1.69739	0.623273	COG0113	Delta-aminolevulinic acid dehydratase	1.69739	0.917266	PF00490.22
7-cyano-7-deazaguanine synthase (queuosine biosynthesis)	8.88992	0.128248	COG0603	Queuosine biosynthesis protein QueC	8.88992	0.217422	PF06508.14
ABC-type sugar transport system, periplasmic component, contains N-terminal xre family HTH domain	24.3428	0.000738173	COG1879	Periplasmic binding protein domain	8.10053	0.272771	PF13407.7
Glutamine phosphoribosylpyrophosphate amidotransferase	4.55027	0.413001	COG0034	Glutamine amidotransferase domain	4.55027	0.676716	PF13522.7
tmRNA-binding protein	6.90524	0.231037	COG0691	SmpB protein	6.90524	0.383075	PF01668.19
Ribonucleotide reductase beta subunit, ferritin-like domain	11.2458	0.0612228	COG0208	Ribonucleotide reductase, small chain	12.4043	0.0700526	PF00268.22
5'-3' exonuclease	9.34886	0.111212	COG0258	DNA polymerase family A	9.34886	0.187675	PF00476.21
NAD-dependent DNA ligase	1.93479	0.605651	COG0272	NAD-dependent DNA ligase adenylation domain	5.4108	0.57659	PF01653.19
Phosphodiesterase/alkaline phosphatase D	14.8104	0.0188656	COG3540	PhoD-like phosphatase	15.1972	0.0272289	PF09423.11
Beta-galactosidase/beta-glucuronidase	29.7658	0.000104797	COG3250	Carbohydrate esterase, sialic acid-specific acetylesterase	22.4208	0.00239881	PF03629.19
Regulator of RNase E activity RraA	22.0246	0.00173152	COG0684	Aldolase/RraA	22.0246	0.00274546	PF03737.16
UDP-N-acetyl-D-mannosaminuronate dehydrogenase	9.44642	0.1098	COG0677	UDP-glucose/GDP-mannose dehydrogenase family, NAD binding domain	5.49727	0.567757	PF03721.15
5,10-methylene-tetrahydrofolate dehydrogenase/Methenyl tetrahydrofolate cyclohydrolase	16.5711	0.0104351	COG0190	Tetrahydrofolate dehydrogenase/cyclohydrolase, NAD(P)-binding domain	13.7944	0.043998	PF02882.20
Glycine cleavage system protein P (pyridoxal-binding), N-terminal domain	8.29014	0.152823	COG0403	Glycine cleavage system P-protein	8.29014	0.257436	PF02347.17
Predicted metal-dependent hydrolase, TIM-barrel fold	30.4973	8.83227e-05	COG1099	TatD related DNase	8.99072	0.210436	PF01026.22
Protein-arginine kinase	30.4973	8.83227e-05	COG3869	ATP:guanido phosphotransferase, C-terminal catalytic domain	30.4973	0.000139048	PF00217.20
Ribosomal protein L31	2.39671	0.583396	COG0254	Ribosomal protein L31	2.39671	0.917266	PF01197.19
DNA-directed RNA polymerase, beta subunit/140 kD subunit	3.72942	0.470481	COG0085	RNA polymerase Rpb2, domain 6	3.72942	0.741786	PF00562.29
Protein chain release factor B	9.34886	0.111212	COG1186	PCRF domain	5.4108	0.57659	PF03462.19
Holliday junction resolvasome RuvABC, ATP-dependent DNA helicase subunit	7.10519	0.21707	COG2255	Holliday junction DNA helicase RuvB P-loop domain	7.10519	0.360267	PF05496.13
L-fucose mutarotase/ribose pyranase, RbsD/FucU family	26.7055	0.000316743	COG4154	RbsD / FucU transport protein family	18.5311	0.0089983	PF05025.14
Ribonuclease G or E	5.4108	0.342818	COG1530	Ribonuclease E/G family	5.4108	0.57659	PF10150.10
Na+-transporting NADH:ubiquinone oxidoreductase, subunit NqrA	14.7132	0.0193645	COG1726	Na(+)-translocating NADH-quinone reductase subunit A (NQRA)	14.7132	0.0320677	PF05896.12
Thiamin phosphate synthase YjbQ, UPF0047 family	6.0769	0.292415	COG0432	Uncharacterised protein family UPF0047	6.0769	0.488322	PF01894.18
Ribosome recycling factor	3.33697	0.509882	COG0233	Ribosome recycling factor	3.33697	0.807245	PF01765.20
Sulfur transfer protein SufE, Fe-S center assembly	11.3701	0.0588061	COG2166	Fe-S metabolism associated domain	11.3701	0.0988452	PF02657.16
Asparagine synthetase B (glutamine-hydrolyzing)	24.9718	0.000601221	COG0367	Asparagine synthase	27.2563	0.000409103	PF00733.22
Cytochrome b subunit of the bc complex	16.386	0.0111104	COG1290	Cytochrome b(C-terminal)/b6/petD	16.1407	0.0197211	PF00032.18
Ribulose-5-phosphate 4-epimerase/Fuculose-1-phosphate aldolase	27.2563	0.000260233	COG0235	Class II Aldolase and Adducin N-terminal domain	30.4973	0.000139048	PF00596.22
Histidinol dehydrogenase	9.34886	0.111212	COG0141	Histidinol dehydrogenase	9.34886	0.187675	PF00815.21
Argininosuccinate lyase	9.34886	0.111212	COG0165	Lyase	4.55027	0.676716	PF00206.21
cAMP-binding domain of CRP or a regulatory subunit of cAMP-dependent protein kinases	13.6591	0.0273825	COG0664	Cyclic nucleotide-binding domain	16.1137	0.0198852	PF00027.30
FoF1-type ATP synthase, gamma subunit	7.10519	0.21707	COG0224	ATP synthase	7.10519	0.360267	PF00231.20
Creatinine amidohydrolase/Fe(II)-dependent formamide hydrolase involved in riboflavin and F420 biosynthesis	17.9767	0.00654112	COG1402	Creatinine amidohydrolase	17.9767	0.0105424	PF02633.15
Dihydrodipicolinate synthase/N-acetylneuraminate lyase	4.55027	0.413001	COG0329	Dihydrodipicolinate synthetase family	4.55027	0.676716	PF00701.23
Phosphoribosylaminoimidazole (AIR) synthetase	9.08863	0.121231	COG0150	AIR synthase related protein, C-terminal domain	4.55027	0.676716	PF02769.23
Ribonucleotide reductase alpha subunit	0.871822	0.640523	COG0209	Ribonucleotide reductase, barrel domain	0.871822	0.943293	PF02867.16
Malonyl CoA-acyl carrier protein transacylase	4.55027	0.413001	COG0331	Acyl transferase domain	4.55027	0.676716	PF00698.22
Predicted TIM-barrel enzyme	9.41699	0.110353	COG5564	Phosphoenolpyruvate hydrolase-like	9.41699	0.187484	PF09370.11
Zn-dependent carboxypeptidase, M32 family	12.7404	0.0370506	COG2317	Carboxypeptidase Taq (M32) metallopeptidase	12.7404	0.0627855	PF02074.16
Carboxysome shell and ethanolamine utilization microcompartment protein CcmK/EutM	18.479	0.00557694	COG4576	Ethanolamine utilisation protein EutN/carboxysome	18.479	0.00916935	PF03319.14
Heme/copper-type cytochrome/quinol oxidase, subunit 1	9.34886	0.111212	COG0843	Cytochrome C and Quinol oxidase polypeptide I	9.34886	0.187675	PF00115.21
Bifunctional DNase/RNase	27.6854	0.0002305	COG1259	Domain of unknown function (DUF151)	27.6854	0.000360742	PF02577.15
Gamma-glutamyl-gamma-aminobutyrate hydrolase PuuD (putrescine degradation), contains GATase1-like domain	38.0003	4.73872e-06	COG2071	Peptidase C26	38.0003	7.15226e-06	PF07722.14
Predicted Zn-dependent protease	17.8652	0.00672542	COG5549	Met-zincin	19.6984	0.00591086	PF16313.6
Ribonuclease BN, tRNA processing enzyme	33.9503	2.60657e-05	COG1234	Beta-lactamase superfamily domain	4.55027	0.676716	PF12706.8
5,10-methylenetetrahydrofolate reductase	7.24543	0.209441	COG0685	Methylenetetrahydrofolate reductase	15.1973	0.0272289	PF02219.18
Actin-like ATPase involved in cell morphogenesis	11.5086	0.0560457	COG1077	MreB/Mbl protein	11.5086	0.0941534	PF06723.14
NADH:ubiquinone oxidoreductase subunit 11 or 4L (chain K)	13.1014	0.0329771	COG0713	NADH-ubiquinone/plastoquinone oxidoreductase chain 4L	20.5563	0.00442948	PF00420.25
Ribosomal protein L21	1.94342	0.605651	COG0261	Ribosomal prokaryotic L21 protein	1.94342	0.917266	PF00829.22
Phosphoribosylamine-glycine ligase	3.54896	0.48774	COG0151	Phosphoribosylglycinamide synthetase, ATP-grasp (A) domain	3.54896	0.770297	PF01071.20
4-Hydroxy-3-methylbut-2-enyl diphosphate reductase IspH	2.47824	0.576054	COG0761	LytB protein	2.47824	0.904942	PF02401.19
Arsenate reductase and related proteins, glutaredoxin family	7.31609	0.204911	COG1393	ArsC family	10.4623	0.133414	PF03960.16
Chorismate synthase	1.94342	0.605651	COG0082	Chorismate synthase	1.94342	0.917266	PF01264.22
Phosphotransferase system mannitol/fructose-specific IIA domain (Ntr-type)	20.5563	0.00279302	COG1762	Phosphoenolpyruvate-dependent sugar phosphotransferase system, EIIA 2	20.5563	0.00442948	PF00359.23
Phosphoribosylaminoimidazole-succinocarboxamide synthase	4.01765	0.456394	COG0152	SAICAR synthetase	4.01765	0.725049	PF01259.19
Dihydroorotate dehydrogenase	5.40976	0.342818	COG0167	Dihydroorotate dehydrogenase	5.40976	0.57659	PF01180.22
NTP pyrophosphatase, house-cleaning of non-canonical NTPs	33.6456	2.89437e-05	COG1694	MazG nucleotide pyrophosphohydrolase domain	5.4108	0.57659	PF03819.18
Ketopantoate hydroxymethyltransferase	5.4108	0.342818	COG0413	Ketopantoate hydroxymethyltransferase	5.4108	0.57659	PF02548.16
Quinol monooxygenase YgiN	17.6777	0.00719686	COG1359	Antibiotic biosynthesis monooxygenase	24.9718	0.000935536	PF03992.17
Acetate kinase	15.4943	0.0150942	COG0282	Acetokinase family	15.4943	0.0246212	PF00871.18
Holliday junction resolvasome RuvABC DNA-binding subunit	3.54896	0.48774	COG0632	Helix-hairpin-helix domain	27.5105	0.000381438	PF14520.7
Argininosuccinate synthase	2.98042	0.545179	COG0137	Arginosuccinate synthase	2.98042	0.865239	PF00764.20
6-phosphofructokinase	8.99072	0.124265	COG0205	Phosphofructokinase	8.99072	0.210436	PF00365.21
Di- or tripeptidase	38	4.73872e-06	COG2195	Peptidase family M20/M25/M40	9.34886	0.187675	PF01546.29
50S ribosomal subunit-associated GTPase HflX	4.13458	0.455813	COG2262	GTP-binding GTPase N-terminal	4.13458	0.725049	PF13167.7
Asp-tRNAAsn/Glu-tRNAGln amidotransferase C subunit	1.93479	0.605651	COG0721	Glu-tRNAGln amidotransferase C subunit	1.93479	0.917266	PF02686.16
Glutaredoxin	1.96788	0.605651	COG0695	Glutaredoxin	23.8577	0.0013853	PF00462.25
Arginyl-tRNA synthetase	1.93479	0.605651	COG0018	tRNA synthetases class I (R)	24.4791	0.00110118	PF00750.20
N-acetyl-gamma-glutamylphosphate reductase	7.5559	0.190305	COG0002	Semialdehyde dehydrogenase, NAD binding domain	7.5559	0.316138	PF01118.25
Riboflavin synthase alpha chain	9.80744	0.0972515	COG0307	Lumazine binding domain	9.80744	0.164557	PF00677.18
Sulfite reductase, beta subunit (hemoprotein)	1.93479	0.605651	COG0155	Nitrite and sulphite reductase 4Fe-4S domain	1.93479	0.917266	PF01077.23
DNA gyrase/topoisomerase IV, subunit B	2.60674	0.564006	COG0187	DNA gyrase B	2.60674	0.88669	PF00204.26
Nucleoside diphosphate kinase	1.94342	0.605651	COG0105	Nucleoside diphosphate kinase	1.94342	0.917266	PF00334.20
Ferritin	26.8023	0.000308809	COG1528	Ferritin-like domain	4.32995	0.712604	PF00210.25
Phytoene dehydrogenase-related protein	8.99072	0.124265	COG1233	Flavin containing amine oxidoreductase	12.4593	0.0688792	PF01593.25
Ribonuclease HI	14.7188	0.0193552	COG0328	RNase H	11.8644	0.0835224	PF00075.25
Queuine/archaeosine tRNA-ribosyltransferase	1.69739	0.623273	COG0343	Queuine tRNA-ribosyltransferase	2.47824	0.904942	PF01702.19
3,4-dihydroxy-2-butanone 4-phosphate synthase	1.94342	0.605651	COG0108	3,4-dihydroxy-2-butanone 4-phosphate synthase	4.18066	0.725049	PF00926.20
Deoxyxylulose-5-phosphate synthase	9.21433	0.116275	COG1154	1-deoxy-D-xylulose-5-phosphate synthase	9.21433	0.195855	PF13292.7
DNA gyrase/topoisomerase IV, subunit A	4.02426	0.455813	COG0188	DNA gyrase/topoisomerase IV, subunit A	4.02426	0.725049	PF00521.21
Rhodanese-related sulfurtransferase	1.26818	0.623273	COG0607	Rhodanese-like domain	1.26818	0.917266	PF00581.21
DNA polymerase III, alpha subunit	1.94342	0.605651	COG0587	Bacterial DNA polymerase III alpha NTPase domain	1.94342	0.917266	PF07733.13
Predicted deacylase	19.9532	0.0033916	COG3608	Succinylglutamate desuccinylase / Aspartoacylase family	17.9767	0.0105424	PF04952.15
Ribosomal protein L23	4.09532	0.455813	COG0089	Ribosomal protein L23	4.09532	0.725049	PF00276.21
tRNA A37 methylthiotransferase MiaB	2.60674	0.564006	COG0621	Uncharacterized protein family UPF0004	1.94342	0.917266	PF00919.21
GTPase involved in cell partioning and DNA repair	1.94342	0.605651	COG0536	GTP1/OBG	1.94342	0.917266	PF01018.23
Phosphoribosyl-AMP cyclohydrolase	3.54896	0.48774	COG0139	Phosphoribosyl-AMP cyclohydrolase	3.54896	0.770297	PF01502.19
ABC-type uncharacterized transport system, permease component	14.7612	0.0190918	COG4587	ABC-2 family transporter protein	38	7.15226e-06	PF06182.12
Phosphopantetheine adenylyltransferase	1.94342	0.605651	COG0669	Cytidylyltransferase-like	4.55027	0.676716	PF01467.27
Excinuclease UvrABC, nuclease subunit	3.33697	0.509882	COG0322	UvrC RIbonuclease H-like domain	3.33697	0.807245	PF08459.12
Ribosomal protein L4	4.09532	0.455813	COG0088	Ribosomal protein L4/L1 family	4.09532	0.725049	PF00573.23
SOS-response transcriptional repressor LexA (RecA-mediated autopeptidase)	10.5088	0.0778572	COG1974	Peptidase S24-like	26.4722	0.000549712	PF00717.24
Mannose-6-phosphate isomerase, cupin superfamily	6.46428	0.263164	COG0662	Cupin domain	27.2563	0.000409103	PF07883.12
Fe-S cluster assembly iron-binding protein IscA	8.06905	0.163643	COG0316	Iron-sulphur cluster biosynthesis	8.06905	0.275324	PF01521.21
tRNA-dihydrouridine synthase	4.55027	0.413001	COG0042	Dihydrouridine synthase (Dus)	4.55027	0.676716	PF01207.18
Ribosomal protein S5	2.66791	0.564006	COG0098	Ribosomal protein S5, C-terminal domain	2.66791	0.88669	PF03719.16
Fe-S-cluster containining protein	16.7558	0.00981253	COG0727	Putative zinc- or iron-chelating domain	1.23634	0.917266	PF03692.16
Recombinational DNA repair protein RecR	1.94342	0.605651	COG0353	Toprim domain	1.94342	0.917266	PF13662.7
Ribose 5-phosphate isomerase RpiB	24.9074	0.00061204	COG0698	Ribose/Galactose Isomerase	24.9074	0.000955127	PF02502.19
2-keto-3-deoxy-6-phosphogluconate aldolase	14.8578	0.0186577	COG0800	KDPG and KHG aldolase	14.8578	0.0309001	PF01081.20
Dihydrodipicolinate reductase	2.66791	0.564006	COG0289	Dihydrodipicolinate reductase, C-terminus	2.66791	0.88669	PF05173.15
2-keto-4-pentenoate hydratase/2-oxohepta-3-ene-1,7-dioic acid hydratase (catechol pathway)	27.2563	0.000260233	COG0179	Fumarylacetoacetate (FAA) hydrolase family	30.4973	0.000139048	PF01557.19
2-keto-3-deoxy-L-rhamnonate aldolase RhmA	19.5959	0.00377846	COG3836	HpcH/HpaI aldolase/citrate lyase family	4.66742	0.676716	PF03328.15
Predicted GTPases	3.87638	0.460338	COG1160	50S ribosome-binding GTPase	9.34886	0.187675	PF01926.24
Molybdopterin converting factor, small subunit	1.94342	0.605651	COG1977	ThiS family	4.55027	0.676716	PF02597.21
NifU homolog involved in Fe-S cluster formation	38	4.73872e-06	COG0822	NifU-like N terminal domain	38	7.15226e-06	PF01592.17
Site-specific recombinase XerD	1.26818	0.623273	COG4974	Phage integrase family	1.26818	0.917266	PF00589.23
Ribosomal protein S9	1.69133	0.623273	COG0103	Ribosomal protein S9/S16	1.69133	0.917266	PF00380.20
Ribosomal protein S21	17.8033	0.00687196	COG0828	Ribosomal protein S21	17.8033	0.0111256	PF01165.21
NH3-dependent NAD+ synthetase	5.4108	0.342818	COG0171	NAD synthase	5.4108	0.57659	PF02540.18
Na+/alanine symporter	13.134	0.0327334	COG1115	Sodium:alanine symporter family	13.134	0.054897	PF01235.18
Zn-dependent dipeptidase, microsomal dipeptidase homolog	13.7314	0.0267482	COG2355	Membrane dipeptidase (Peptidase family M19)	13.7314	0.0447907	PF01244.22
Serine acetyltransferase	1.23634	0.623273	COG1045	Bacterial transferase hexapeptide (six repeats)	4.55027	0.676716	PF00132.25
Uracil-DNA glycosylase	2.60674	0.564006	COG1573	Uracil DNA glycosylase superfamily	1.26818	0.917266	PF03167.20
MraZ, DNA-binding transcriptional regulator and inhibitor of RsmH methyltransferase activity	5.2561	0.356541	COG2001	MraZ protein, putative antitoxin-like	5.2561	0.601188	PF02381.19
Asp-tRNAAsn/Glu-tRNAGln amidotransferase B subunit	2.47824	0.576054	COG0064	GatB/GatE catalytic domain	2.47824	0.904942	PF02934.16
O-acetylhomoserine/O-acetylserine sulfhydrylase, pyridoxal phosphate-dependent	5.0535	0.377734	COG2873	Cys/Met metabolism PLP-dependent enzyme	5.2561	0.601188	PF01053.21
Putative aminopeptidase FrvX	14.8578	0.0186577	COG1363	M42 glutamyl aminopeptidase	14.8578	0.0309001	PF05343.15
NADH:ubiquinone oxidoreductase subunit 4 (chain M)	16.9633	0.00928585	COG1008	Proton-conducting membrane transporter	15.6993	0.0228296	PF00361.21
Orotidine-5'-phosphate decarboxylase	7.24543	0.209441	COG0284	Orotidine 5'-phosphate decarboxylase / HUMPS family	7.24543	0.349482	PF00215.25
2C-methyl-D-erythritol 2,4-cyclodiphosphate synthase	3.87638	0.460338	COG0245	YgbB family	3.87638	0.725049	PF02542.17
Secreted phosphatase, PhoX family	10.1732	0.086937	COG3211	Bacterial protein of unknown function (DUF839)	10.1732	0.147319	PF05787.14
Inosine/xanthosine triphosphate pyrophosphatase, all-alpha NTP-PPase family	4.09532	0.455813	COG0127	Ham1 family	4.09532	0.725049	PF01725.17
FAD/FMN-containing dehydrogenase	3.80555	0.465604	COG0277	FAD linked oxidases, C-terminal domain	17.9447	0.0105424	PF02913.20
Phenylalanyl-tRNA synthetase alpha subunit	7.5559	0.190305	COG0016	tRNA synthetases class II core domain (F)	7.5559	0.316138	PF01409.21
Predicted acyl esterase	15.552	0.0148102	COG2936	X-Pro dipeptidyl-peptidase (S15 family)	13.4202	0.0500309	PF02129.19
Ribosomal protein S16	1.928	0.605651	COG0228	Ribosomal protein S16	1.928	0.917266	PF00886.20
Ribosomal protein L22	2.66791	0.564006	COG0091	Ribosomal protein L22p/L17e	2.66791	0.88669	PF00237.20
tRNA A37 threonylcarbamoyltransferase TsaD	3.87638	0.460338	COG0533	tRNA N6-adenosine threonylcarbamoyltransferase	1.93479	0.917266	PF00814.26
NADH:ubiquinone oxidoreductase 27 kD subunit (chain C)	11.2752	0.060661	COG0852	Respiratory-chain NADH dehydrogenase, 30 Kd subunit	11.2752	0.102019	PF00329.20
ABC-type transport system involved in cytochrome c biogenesis, permease component	4.55027	0.413001	COG0755	Cytochrome C assembly protein	4.55027	0.676716	PF01578.21
3-hydroxymyristoyl/3-hydroxydecanoyl-(acyl carrier protein) dehydratase	4.55027	0.413001	COG0764	FabA-like domain	25.4984	0.000761108	PF07977.14
Pimeloyl-ACP methyl ester carboxylesterase	6.07702	0.292415	COG0596	alpha/beta hydrolase fold	3.85177	0.725049	PF00561.21
Ribosomal protein L3	2.09418	0.605651	COG0087	Ribosomal protein L3	2.09418	0.917266	PF00297.23
DNA mismatch repair ATPase MutS	1.23634	0.623273	COG0249	MutS domain V	1.23634	0.917266	PF00488.22
Predicted Rossmann fold nucleotide-binding protein	16.5917	0.0103673	COG1611	Possible lysine decarboxylase	16.1106	0.0198852	PF03641.15
3-isopropylmalate dehydratase small subunit	2.9046	0.552346	COG0066	Aconitase C-terminal domain	2.9046	0.878332	PF00694.20
Anthranilate phosphoribosyltransferase	5.4108	0.342818	COG0547	Glycosyl transferase family, a/b domain	9.34886	0.187675	PF00591.22
Protein-arginine kinase activator protein McsA	30.4973	8.83227e-05	COG3880	UvrB/uvrC motif	30.4973	0.000139048	PF02151.20
Na+-driven multidrug efflux pump	30.4973	8.83227e-05	COG0534	MatE	20.9348	0.00384596	PF01554.19
Pterin-4a-carbinolamine dehydratase	4.32995	0.435409	COG2154	Pterin 4 alpha carbinolamine dehydratase	4.32995	0.712604	PF01329.20
Preprotein translocase subunit SecY	3.72942	0.470481	COG0201	SecY translocase	3.72942	0.741786	PF00344.21
Valyl-tRNA synthetase	9.87084	0.0959234	COG0525	tRNA synthetases class I (I, L, M and V)	4.55027	0.676716	PF00133.23
ATP-dependent Zn proteases	4.09532	0.455813	COG0465	Peptidase family M41	4.09532	0.725049	PF01434.19
Uncharacterized protein, UPF0261 family	9.41699	0.110353	COG5441	Uncharacterised protein family (UPF0261)	9.41699	0.187484	PF06792.12
ABC-type phosphate transport system, periplasmic component	16.1111	0.0121587	COG0226	PBP superfamily domain	19.7231	0.00585527	PF12849.8
Molybdenum cofactor biosynthesis enzyme MoaA	1.96788	0.605651	COG2896	Molybdenum Cofactor Synthesis C	1.96788	0.917266	PF06463.14
Glycine cleavage system H protein (lipoate-binding)	4.55027	0.413001	COG0509	Glycine cleavage H-protein	4.55027	0.676716	PF01597.20
Polyphosphate kinase	0.871822	0.640523	COG0855	Polyphosphate kinase C-terminal domain 1	0.871822	0.943293	PF17941.2
Acetamidase/formamidase	19.5915	0.00377846	COG2421	Acetamidase/Formamidase family	19.5915	0.00610481	PF03069.16
Transglutaminase-like enzyme, putative cysteine protease	30.4973	8.83227e-05	COG1305	Transglutaminase-like superfamily	30.4973	0.000139048	PF01841.20
N-acetylglucosaminyl deacetylase, LmbE family	24.4791	0.000708823	COG2120	GlcNAc-PI de-N-acetylase	24.4791	0.00110118	PF02585.18
Ribosomal protein L29	3.72942	0.470481	COG0255	Ribosomal L29 protein	3.72942	0.741786	PF00831.24
Ribosomal protein L15	3.72942	0.470481	COG0200	Ribosomal proteins 50S-L15, 50S-L18e, 60S-L27A	3.72942	0.741786	PF00828.20
Glucose-6-phosphate isomerase	20.1803	0.00312963	COG0166	Phosphoglucose isomerase	16.4102	0.017919	PF00342.20
tRNA U34 2-thiouridine synthase MnmA/TrmU, contains the PP-loop ATPase domain	1.22002	0.623273	COG0482	tRNA methyl transferase	1.22002	0.917266	PF03054.17
Folate-dependent phosphoribosylglycinamide formyltransferase PurN	18.479	0.00557694	COG0299	Formyl transferase	8.03917	0.27765	PF00551.20
tRNA nucleotidyltransferase/poly(A) polymerase	2.07167	0.605651	COG0617	Poly A polymerase head domain	2.07167	0.917266	PF01743.21
Transcription elongation factor, GreA/GreB family	1.96788	0.605651	COG0782	Transcription elongation factor, N-terminal	19.7933	0.00569488	PF03449.16
Inosine-uridine nucleoside N-ribohydrolase	30.0966	9.74395e-05	COG1957	Inosine-uridine preferring nucleoside hydrolase	30.0966	0.000154274	PF01156.20
Uncharacterized conserved protein, DUF362 family	34.4831	2.3155e-05	COG2006	Domain of unknown function (DUF362)	34.4831	3.42281e-05	PF04015.13
Dehydrogenase (flavoprotein)	11.4559	0.0570409	COG0644	Tryptophan halogenase	12.8394	0.0604896	PF04820.15
Gamma-glutamyltranspeptidase	3.87638	0.460338	COG0405	Gamma-glutamyltranspeptidase	3.87638	0.725049	PF01019.22
Ornithine carbamoyltransferase	3.72942	0.470481	COG0078	Aspartate/ornithine carbamoyltransferase, Asp/Orn binding domain	3.72942	0.741786	PF00185.25
Uncharacterized conserved protein, DUF111 family	11.9283	0.0488772	COG1641	Protein of unknown function DUF111	11.9283	0.0816717	PF01969.18
Superfamily I DNA or RNA helicase	1.23634	0.623273	COG0210	UvrD/REP helicase N-terminal domain	1.93479	0.917266	PF00580.22
ATP-dependent Lon protease, bacterial type	20.8323	0.00253745	COG0466	Lon protease (S16) C-terminal proteolytic domain	20.8323	0.00400092	PF05362.14
Ferredoxin	1.928	0.605651	COG1145	4Fe-4S dicluster domain	3.85177	0.725049	PF14697.7
Uncharacterized lipoprotein YddW, UPF0748 family	25.8668	0.000436909	COG1649	Glycosyl hydrolase-like 10	18.8295	0.00811447	PF02638.16
DnaJ-class molecular chaperone with C-terminal Zn finger domain	4.55027	0.413001	COG0484	DnaJ C terminal domain	4.55027	0.676716	PF01556.19
Anti-anti-sigma regulatory factor (antagonist of anti-sigma factor)	20.1411	0.00316425	COG1366	STAS domain	16.4047	0.017919	PF01740.22
Predicted metal-dependent hydrolase	1.94342	0.605651	COG1547	Domain of unknown function (DUF309)	13.9665	0.0416388	PF03745.15
6-pyruvoyl-tetrahydropterin synthase	4.13458	0.455813	COG0720	6-pyruvoyl tetrahydropterin synthase	4.13458	0.725049	PF01242.20
Cyclopropane fatty-acyl-phospholipid synthase and related methyltransferases	8.88992	0.128248	COG2230	Mycolic acid cyclopropane synthetase	13.4381	0.0497838	PF02353.21
Ribosomal protein S17	5.00887	0.380754	COG0186	Ribosomal protein S17	5.00887	0.639539	PF00366.21
Catalase (peroxidase I)	12.9875	0.0341846	COG0376	Peroxidase	12.9875	0.0577943	PF00141.24
Heme/copper-type cytochrome/quinol oxidase, subunit 3	9.80744	0.0972515	COG1845	Cytochrome c oxidase subunit III	9.80744	0.164557	PF00510.19
Seryl-tRNA(Sec) selenium transferase	13.4202	0.0297792	COG1921	L-seryl-tRNA selenium transferase	13.4202	0.0500309	PF03841.14
Predicted choloylglycine hydrolase	22.2973	0.00156254	COG4927	Acyl-coenzyme A:6-aminopenicillanic acid acyl-transferase	22.2973	0.0025158	PF03417.17
RNA polymerase-binding transcription factor DksA	1.93479	0.605651	COG1734	Prokaryotic dksA/traR C4-type zinc finger	1.93479	0.917266	PF01258.18
Predicted CDP-diglyceride synthetase/phosphatidate cytidylyltransferase	14.4256	0.0211852	COG4589	Cytidylyltransferase family	9.34886	0.187675	PF01148.21
Ribosomal protein S4 or related protein	4.02426	0.455813	COG0522	Ribosomal protein S4/S9 N-terminal domain	7.11181	0.360267	PF00163.20
Uncharacterized conserved protein, DUF1015 family	13.3783	0.0302116	COG4198	Protein of unknown function (DUF1015)	13.3783	0.0508077	PF06245.12
NADH:ubiquinone oxidoreductase subunit 1 (chain H)	14.7471	0.0191672	COG1005	NADH dehydrogenase	14.7471	0.0316763	PF00146.22
Peptidyl-tRNA hydrolase	8.69126	0.135641	COG0193	Peptidyl-tRNA hydrolase	8.69126	0.227205	PF01195.20
Sugar kinase of the NBD/HSP70 family, may contain an N-terminal HTH domain	30.4973	8.83227e-05	COG1940	ROK family	30.4973	0.000139048	PF00480.21
RNase H-fold protein, predicted Holliday junction resolvase in Firmicutes and mycoplasms, involved in anti-termination at Rho-dependent terminators	10.9451	0.067501	COG0816	Holliday junction resolvase	10.9451	0.114332	PF03652.16
3-methyladenine DNA glycosylase Tag	16.0386	0.0124199	COG2818	Methyladenine glycosylase	16.0386	0.0202104	PF03352.14
NDP-sugar epimerase, includes UDP-GlcNAc-inverting 4,6-dehydratase FlaA1 and capsular polysaccharide biosynthesis protein EpsC	6.46028	0.263164	COG1086	Polysaccharide biosynthesis protein	1.94342	0.917266	PF02719.16
Alpha-galactosidase/6-phospho-beta-glucosidase, family 4 of glycosyl hydrolase	38	4.73872e-06	COG1486	Family 4 glycosyl hydrolase	28.975	0.000226741	PF02056.17
UDP-N-acetylglucosamine enolpyruvyl transferase	12.3133	0.0429013	COG0766	EPSP synthase (3-phosphoshikimate 1-carboxyvinyltransferase)	5.00887	0.639539	PF00275.21
Uncharacterized conserved protein, DUF4415 family	26.7188	0.00031626	COG3514	BrnA antitoxin of type II toxin-antitoxin system	26.7188	0.000500208	PF14384.7
Diaminopimelate decarboxylase	0.871822	0.640523	COG0019	Pyridoxal-dependent decarboxylase, pyridoxal binding domain	1.23634	0.917266	PF02784.17
Translation initiation factor IF-2, a GTPase	2.60674	0.564006	COG0532	Translation-initiation factor 2	38.0001	7.15226e-06	PF11987.9
Replicative DNA helicase	2.66791	0.564006	COG0305	DnaB-like helicase C terminal domain	2.66791	0.88669	PF03796.16
Uncharacterized conserved protein YdiU, UPF0061 family	6.32057	0.272463	COG0397	Uncharacterized ACR, YdiU/UPF0061 family	6.32057	0.455551	PF02696.15
Mn-dependent transcriptional regulator, DtxR family	15.3774	0.0157148	COG1321	Iron dependent repressor, metal binding and dimerisation domain	16.4151	0.017919	PF02742.16
TRAP-type mannitol/chloroaromatic compound transport system, periplasmic component	28.8838	0.000148796	COG4663	Bacterial extracellular solute-binding protein, family 7	23.8577	0.0013853	PF03480.14
Chromosome segregation and condensation protein ScpB	14.7612	0.0190918	COG1386	Segregation and condensation complex subunit ScpB	14.7612	0.0315454	PF04079.17
Quinolinate synthase	9.80744	0.0972515	COG0379	Quinolinate synthetase A protein	9.80744	0.164557	PF02445.17
ABC-type transporter Mla maintaining outer membrane lipid asymmetry, permease component MlaE	5.4108	0.342818	COG0767	Permease MlaE	5.4108	0.57659	PF02405.17
Protein-L-isoaspartate O-methyltransferase	12.0364	0.0469829	COG2518	Protein-L-isoaspartate(D-aspartate) O-methyltransferase (PCMT)	12.0364	0.0786975	PF01135.20
N-acetylmuramic acid 6-phosphate (MurNAc-6-P) etherase	16.6041	0.0103248	COG2103	SIS domain	1.26818	0.917266	PF13580.7
3-oxoacyl-[acyl-carrier-protein] synthase III	4.55027	0.413001	COG0332	3-Oxoacyl-[acyl-carrier-protein (ACP)] synthase III C terminal	4.55027	0.676716	PF08541.11
NAD dependent epimerase/dehydratase family enzyme	16.9633	0.00928585	COG1090	Domain of unknown function (DUF1731)	8.29737	0.257436	PF08338.12
Formamidopyrimidine-DNA glycosylase	9.80744	0.0972515	COG0266	Formamidopyrimidine-DNA glycosylase H2TH domain	22.2137	0.0025802	PF06831.15
DNA-binding transcriptional regulator, LysR family	8.64737	0.136303	COG0583	LysR substrate binding domain	6.30423	0.457443	PF03466.21
Predicted flavin-nucleotide-binding protein, pyridoxine 5'-phosphate oxidase superfamily	6.51239	0.259855	COG3576	Pyridoxamine 5'-phosphate oxidase	4.33803	0.712604	PF01243.21
Ribosomal protein L30/L7E	38.0002	4.73872e-06	COG1841	Ribosomal protein L30p/L7e	38.0002	7.15226e-06	PF00327.21
4-hydroxybenzoate polyprenyltransferase	4.55027	0.413001	COG0382	UbiA prenyltransferase family	4.55027	0.676716	PF01040.19
Diadenylate cyclase (c-di-AMP synthetase), DisA_N domain	24.4791	0.000708823	COG1624	DisA bacterial checkpoint controller nucleotide-binding	24.4791	0.00110118	PF02457.17
Heme/copper-type cytochrome/quinol oxidase, subunit 2	1.23634	0.623273	COG1622	Cytochrome C oxidase subunit II, periplasmic domain	1.23634	0.917266	PF00116.21
Ribosomal silencing factor RsfS, regulates association of 30S and 50S subunits	1.93479	0.605651	COG0799	Ribosomal silencing factor during starvation	1.93479	0.917266	PF02410.16
Preprotein translocase subunit SecD	24.2745	0.000755864	COG0342	Protein export membrane protein	2.47824	0.904942	PF02355.17
Diaminopimelate epimerase	4.09532	0.455813	COG0253	Diaminopimelate epimerase	4.09532	0.725049	PF01678.20
Peptidoglycan/xylan/chitin deacetylase, PgdA/CDA1 family	24.4791	0.000708823	COG0726	Polysaccharide deacetylase	16.3339	0.0183566	PF01522.22
Hemolysin or related protein, contains CBS domains	30.4973	8.83227e-05	COG1253	Cyclin M transmembrane N-terminal domain	0.871822	0.943293	PF01595.21
Cysteinyl-tRNA synthetase	9.34886	0.111212	COG0215	tRNA synthetases class I (C) catalytic domain	9.34886	0.187675	PF01406.20
Cell division GTPase FtsZ	31.066	7.85796e-05	COG0206	Tubulin/FtsZ family, GTPase domain	32.1398	7.99248e-05	PF00091.26
Carbonic anhydrase	5.79722	0.315541	COG0288	Sulfate permease family	5.00887	0.639539	PF00916.21
Galactose mutarotase or related enzyme	30.4973	8.83227e-05	COG2017	Aldose 1-epimerase	30.4973	0.000139048	PF01263.21
Transcription-repair coupling factor (superfamily II helicase)	1.93479	0.605651	COG1197	CarD-like/TRCF domain	17.1765	0.0138478	PF02559.17
Predicted hydrolase, HD superfamily	16.7125	0.00997224	COG2316	HD domain	14.4256	0.0351593	PF01966.23
Cytochrome c peroxidase	14.089	0.0239024	COG1858	Di-haem cytochrome c peroxidase	14.089	0.0398956	PF03150.15
Transcriptional and/or translational regulatory protein YebC/TACO1	0.871822	0.640523	COG0217	Transcriptional regulator	0.871822	0.943293	PF01709.21
Aminoglycoside N3'-acetyltransferase	33.4257	3.12947e-05	COG2746	Aminoglycoside 3-N-acetyltransferase	33.4257	4.90211e-05	PF02522.15
L-rhamnose mutarotase	30.6326	8.83227e-05	COG3254	L-rhamnose mutarotase	30.6326	0.000139048	PF05336.14
Predicted O-methyltransferase YrrM	18.0625	0.00644558	COG4122	Pup-ligase protein	33.8316	4.14867e-05	PF03136.16
NADH:ubiquinone oxidoreductase subunit 6 (chain J)	13.1014	0.0329771	COG0839	NADH-ubiquinone/plastoquinone oxidoreductase chain 6	14.7471	0.0316763	PF00499.21
Molybdopterin or thiamine biosynthesis adenylyltransferase	5.4108	0.342818	COG0476	ThiF family	1.93479	0.917266	PF00899.22
Single-stranded DNA-specific exonuclease, DHH superfamily, may be involved in archaeal DNA replication intiation	4.02426	0.455813	COG0608	RecJ OB domain	21.5589	0.00302169	PF17768.2
Translation elongation factor EF-Ts	9.87084	0.0959234	COG0264	Elongation factor TS	9.87084	0.162365	PF00889.20
Ribosomal protein L17	4.02426	0.455813	COG0203	Ribosomal protein L17	4.02426	0.725049	PF01196.20
Galactokinase	24.1952	0.000779502	COG0153	GHMP kinases C terminal	15.7718	0.0221708	PF08544.14
tRNA G46 methylase TrmB	3.54896	0.48774	COG0220	Putative methyltransferase	3.54896	0.770297	PF02390.18
Epoxyqueuosine reductase QueG (queuosine biosynthesis)	5.4108	0.342818	COG1600	4Fe-4S double cluster binding domain	3.87638	0.725049	PF13484.7
dsRNA-specific ribonuclease	2.66791	0.564006	COG0571	Ribonuclease-III-like	2.66791	0.88669	PF14622.7
Ribosomal protein S1	9.80744	0.0972515	COG0539	S1 RNA binding domain	9.80744	0.164557	PF00575.24
Calcineurin-like phosphoesterase	18.5576	0.00543606	COG1692	YmdB-like protein	18.5576	0.00891962	PF13277.7
Taurine dioxygenase, alpha-ketoglutarate-dependent	18.557	0.00543606	COG2175	Taurine catabolism dioxygenase TauD, TfdA family	21.1694	0.00352182	PF02668.17
RNA processing exonuclease, beta-lactamase fold, Cft2 family	20.1411	0.00316425	COG1236	Beta-Casp domain	15.4839	0.0247055	PF10996.9
Uncharacterized membrane protein YozB, DUF420 family	10.7274	0.0728746	COG2322	Protein of unknown function (DUF420)	17.8721	0.0108501	PF04238.13
Malate/lactate/ureidoglycolate dehydrogenase, LDH2 family	16.4268	0.0109804	COG2055	Malate/L-lactate dehydrogenase	16.4268	0.0178862	PF02615.15
Na+/H+ antiporter NhaC	20.0504	0.0032716	COG1757	Na+/H+ antiporter family	16.4908	0.0174611	PF03553.15
Uncharacterized membrane protein YfcA	5.4108	0.342818	COG0730	Sulfite exporter TauE/SafE	5.4108	0.57659	PF01925.20
Choline dehydrogenase or related flavoprotein	23.7304	0.000931274	COG2303	GMC oxidoreductase	23.7304	0.00144994	PF00732.20
Cytidylate kinase	7.5559	0.190305	COG0283	Cytidylate kinase	7.5559	0.316138	PF02224.19
Alpha-tubulin suppressor and related RCC1 domain-containing proteins	10.336	0.082069	COG5184	Kelch motif	19.9361	0.00549788	PF13964.7
23S rRNA G2069 N7-methylase RlmK or C1962 C5-methylase RlmI	3.85177	0.460338	COG1092	S-adenosylmethionine-dependent methyltransferase	1.26818	0.917266	PF10672.10
FoF1-type ATP synthase, epsilon subunit	11.8362	0.0502978	COG0355	ATP synthase, Delta/Epsilon chain, beta-sandwich domain	11.8362	0.0839945	PF02823.17
Uncharacterized conserved protein, DUF1680 family	15.2817	0.0161797	COG3533	Beta-L-arabinofuranosidase, GH127	15.5665	0.0239776	PF07944.13
Heptaprenylglyceryl phosphate synthase	38	4.73872e-06	COG1646	PcrB family	38	7.15226e-06	PF01884.18
tRNA A37 N6-isopentenylltransferase MiaA	1.23634	0.623273	COG0324	IPP transferase	1.23634	0.917266	PF01715.18
CubicO group peptidase, beta-lactamase class C family	29.7658	0.000104797	COG1680	Beta-lactamase	29.7658	0.000165229	PF00144.25
Choline kinase	31.3885	7.06291e-05	COG1213	MobA-like NTP transferase domain	4.55027	0.676716	PF12804.8
Xanthine and CO dehydrogenase maturation factor, XdhC/CoxF family	13.3579	0.0303011	COG1975	XdhC Rossmann domain	13.3579	0.0509597	PF13478.7
3-dehydroquinate dehydratase	32.2859	5.01644e-05	COG0757	Dehydroquinase class II	32.2859	7.57419e-05	PF01220.20
Prephenate dehydrogenase	22.0246	0.00173152	COG0287	Prephenate dehydrogenase	22.0246	0.00274546	PF02153.18
Flagellar basal body rod protein FlgB	15.5556	0.0148025	COG1815	Flagella basal body rod protein	19.9269	0.00549876	PF00460.21
Ribosomal protein L28	4.32995	0.435409	COG0227	Ribosomal L28 family	4.32995	0.712604	PF00830.20
Ribosomal protein L24	2.66791	0.564006	COG0198	Ribosomal proteins 50S L24/mitochondrial 39S L24	2.66791	0.88669	PF17136.5
NAD(P)H-flavin reductase	33.9503	2.60657e-05	COG0543	Iron-sulfur cluster binding domain of dihydroorotate dehydrogenase B	27.5105	0.000381438	PF10418.10
Homoserine dehydrogenase	1.94342	0.605651	COG0460	Homoserine dehydrogenase	1.94342	0.917266	PF00742.20
Outer membrane protein OmpA and related peptidoglycan-associated (lipo)proteins	19.2178	0.00434265	COG2885	OmpA family	3.87638	0.725049	PF00691.21
HrpA-like RNA helicase	10.4032	0.0803841	COG1643	Domain of unknown function (DUF3418)	11.0256	0.111489	PF11898.9
Glycerate-2-kinase	33.9503	2.60657e-05	COG2379	Domain of unknown function (DUF4147)	33.9503	4.00608e-05	PF13660.7
6-phosphogluconolactonase/Glucosamine-6-phosphate isomerase/deaminase	1.93479	0.605651	COG0363	Glucosamine-6-phosphate isomerases/6-phosphogluconolactonase	4.09532	0.725049	PF01182.21
Glycyl-tRNA synthetase, alpha subunit	27.6264	0.000233843	COG0752	Glycyl-tRNA synthetase beta subunit	27.6264	0.000364811	PF02092.18
Prolipoprotein diacylglyceryltransferase	6.52673	0.258778	COG0682	Prolipoprotein diacylglyceryl transferase	6.52673	0.430696	PF01790.19
Ribosomal protein L33	4.47497	0.420963	COG0267	Ribosomal protein L33	4.47497	0.690212	PF00471.21
Na+-transporting NADH:ubiquinone oxidoreductase, subunit NqrC	12.9895	0.0341846	COG2869	FMN-binding domain	7.4769	0.324216	PF04205.15
Acyl-CoA thioesterase FadM	1.23634	0.623273	COG0824	Thioesterase superfamily	1.23634	0.917266	PF03061.23
Uncharacterized conserved protein, DUF2461 family	13.2654	0.0312536	COG5587	Conserved hypothetical protein (DUF2461)	13.2654	0.0525775	PF09365.11
Putative GTP cyclohydrolase 1 type 2, NIF3 family	15.6872	0.0141558	COG0327	NIF3 (NGG1p interacting factor 3)	15.6872	0.0229246	PF01784.19
Glycerophosphoryl diester phosphodiesterase	20.5563	0.00279302	COG0584	Glycerophosphoryl diester phosphodiesterase family	20.5563	0.00442948	PF03009.18
dTDP-4-dehydrorhamnose reductase	24.4791	0.000708823	COG1091	RmlD substrate binding domain	24.4791	0.00110118	PF04321.18
UTP:GlnB (protein PII) uridylyltransferase	4.42877	0.424754	COG2844	GlnD PII-uridylyltransferase	4.42877	0.696147	PF08335.12
8-oxo-dGTP pyrophosphatase MutT and related house-cleaning NTP pyrophosphohydrolases, NUDIX family	1.93479	0.605651	COG0494	NUDIX domain	1.93479	0.917266	PF00293.29
4-hydroxy-L-threonine phosphate dehydrogenase PdxA	2.09418	0.605651	COG1995	Pyridoxal phosphate biosynthetic protein PdxA	2.09418	0.917266	PF04166.13
Exoribonuclease R	15.3388	0.015848	COG0557	RNB domain	15.3388	0.025767	PF00773.20
Sec-independent protein translocase protein TatA	2.9046	0.552346	COG1826	mttA/Hcf106 family	2.9046	0.878332	PF02416.17
FoF1-type ATP synthase, membrane subunit a	2.09418	0.605651	COG0356	ATP synthase A chain	2.09418	0.917266	PF00119.21
Phosphosulfolactate synthase, CoM biosynthesis protein A	33.159	3.4583e-05	COG1809	(2R)-phospho-3-sulfolactate synthase (ComA)	33.159	5.24471e-05	PF02679.16
Kynurenine formamidase	15.9088	0.0130529	COG1878	Putative cyclase	15.9088	0.0210926	PF04199.14
Glycine cleavage system T protein (aminomethyltransferase)	8.29014	0.152823	COG0404	Aminomethyltransferase folate-binding domain	4.55027	0.676716	PF01571.22
5-formyltetrahydrofolate cyclo-ligase	10.9551	0.0673843	COG0212	5-formyltetrahydrofolate cyclo-ligase family	10.9551	0.114039	PF01812.21
Flagellar basal body rod protein FlgG	13.936	0.0251633	COG4786	Flagellar basal body rod FlgEFG protein C-terminal	15.5556	0.024065	PF06429.14
HD superfamily phosphodieaserase, includes HD domain of RNase Y	14.9751	0.0179292	COG1418	RNase Y N-terminal region	15.3733	0.0256198	PF12072.9
Holliday junction resolvasome RuvABC endonuclease subunit	5.2561	0.356541	COG0817	Crossover junction endodeoxyribonuclease RuvC	5.2561	0.601188	PF02075.18
Phosphatidylglycerophosphate synthase	5.52265	0.336924	COG0558	CDP-alcohol phosphatidyltransferase	2.60674	0.88669	PF01066.22
Peptide deformylase	3.54896	0.48774	COG0242	Polypeptide deformylase	3.54896	0.770297	PF01327.22
Predicted glycosyl hydrolase, GH43/DUF377 family	11.1758	0.0625457	COG2152	beta-1,4-mannooligosaccharide phosphorylase	15.9773	0.02055	PF04041.14
FoF1-type ATP synthase, membrane subunit c/Archaeal/vacuolar-type H+-ATPase, subunit K	24.2745	0.000755864	COG0636	ATP synthase subunit C	4.32995	0.712604	PF00137.22
Fe2+ or Zn2+ uptake regulation protein	3.37855	0.506653	COG0735	Ferric uptake regulator family	3.37855	0.800529	PF01475.20
Trk K+ transport system, NAD-binding component	12.3441	0.0425362	COG0569	TrkA-N domain	7.10519	0.360267	PF02254.19
Dihydrofolate reductase	2.9046	0.552346	COG0262	Dihydrofolate reductase	4.8856	0.662391	PF00186.20
Ribosomal protein L9	4.8748	0.393781	COG0359	Ribosomal protein L9, C-terminal domain	4.8748	0.662441	PF03948.15
Superfamily II DNA helicase RecQ	3.79609	0.466105	COG0514	HRDC domain	28.975	0.000226741	PF00570.24
Lipopolysaccharide export LptBFGC system, permease protein LptF	4.55027	0.413001	COG0795	Lipopolysaccharide export system permease LptF/LptG	4.55027	0.676716	PF03739.15
Regulator of protease activity HflC, stomatin/prohibitin superfamily	10.6007	0.075802	COG0330	SPFH domain / Band 7 family	8.80025	0.221847	PF01145.26
ABC-type transport system, involved in lipoprotein release, permease component	1.94342	0.605651	COG4591	FtsX-like permease family	30.4973	0.000139048	PF02687.22
ABC-type Fe3+ transport system, periplasmic component	6.32086	0.272463	COG1840	Bacterial extracellular solute-binding protein	24.7311	0.0010183	PF13343.7
Molybdopterin biosynthesis enzyme MoaB	4.55027	0.413001	COG0521	Probable molybdopterin binding domain	4.55027	0.676716	PF00994.25
Cyanophycinase and related exopeptidases	13.8717	0.0256825	COG4242	Peptidase family S51	13.8717	0.0430717	PF03575.18
Zn-dependent protease (includes SpoIVFB)	13.825	0.0260616	COG1994	Peptidase family M50	4.55027	0.676716	PF02163.23
Pyruvate kinase	12.0364	0.0469829	COG0469	Pyruvate kinase, barrel domain	12.0364	0.0786975	PF00224.22
Trk-type K+ transport system, membrane component	13.0108	0.0339772	COG0168	Cation transport protein	13.0108	0.0573845	PF02386.17
Aminopeptidase C	9.21433	0.116275	COG3579	Peptidase C1-like family	9.21433	0.195855	PF03051.16
Fluoride ion exporter CrcB/FEX, affects chromosome condensation	3.25839	0.514584	COG0239	CrcB-like protein, Camphor Resistance (CrcB)	3.25839	0.814969	PF02537.16
MinD-like ATPase involved in chromosome partitioning or flagellar assembly	22.5148	0.00146155	COG0455	CobQ/CobB/MinD/ParA nucleotide binding domain	16.0924	0.0199053	PF01656.24
N-acetylglutamate synthase (N-acetylornithine aminotransferase)	0.871822	0.640523	COG1364	ArgJ family	0.871822	0.943293	PF01960.19
Ribosomal protein S18	2.9046	0.552346	COG0238	Ribosomal protein S18	2.9046	0.878332	PF01084.21
Small-conductance mechanosensitive channel	24.4791	0.000708823	COG0668	Mechanosensitive ion channel	30.4973	0.000139048	PF00924.19
Predicted endonuclease, GIY-YIG superfamily	10.9553	0.0673843	COG2827	GIY-YIG catalytic domain	5.90106	0.513611	PF01541.25
Primosomal protein N' (replication factor Y) - superfamily II helicase	1.93479	0.605651	COG1198	3'DNA-binding domain (3'BD)	1.93479	0.917266	PF17764.2
Rare lipoprotein A, peptidoglycan hydrolase digesting "naked" glycans, contains C-terminal SPOR domain	28.6353	0.000162624	COG0797	Lytic transglycolase	28.6353	0.00025836	PF03330.19
Glycerol uptake facilitator and related aquaporins (Major Intrinsic Protein Family)	12.5746	0.0393949	COG0580	Major intrinsic protein	12.5746	0.0665941	PF00230.21
Outer membrane receptor for ferrienterochelin and colicins	9.07392	0.121809	COG4771	CarboxypepD_reg-like domain	29.6776	0.000171447	PF13715.7
Signal peptidase I	1.26818	0.623273	COG0681	Signal peptidase, peptidase S26	1.26818	0.917266	PF10502.10
Phosphatidylserine decarboxylase	8.79107	0.131304	COG0688	Phosphatidylserine decarboxylase	8.79107	0.222212	PF02666.16
Pectate lyase	13.9126	0.0253246	COG3866	Pectate lyase	16.7595	0.0159559	PF00544.20
UDP-N-acetylmuramyl pentapeptide phosphotransferase/UDP-N-acetylglucosamine-1-phosphate transferase	1.93479	0.605651	COG0472	Glycosyl transferase family 4	1.93479	0.917266	PF00953.22
Uncharacterized conserved protein, DUF497 family	22.121	0.00167547	COG2929	Ribonuclease toxin, BrnT, of type II toxin-antitoxin system	28.0189	0.000323827	PF04365.14
Outer membrane protein TolC	9.34886	0.111212	COG1538	Outer membrane efflux protein	9.34886	0.187675	PF02321.19
Isoaspartyl peptidase or L-asparaginase, Ntn-hydrolase superfamily	8.522	0.141917	COG1446	Asparaginase	8.522	0.238997	PF01112.19
Acyl-homoserine lactone (AHL) acylase PvdQ	10.9706	0.0671759	COG2366	Penicillin amidase	10.9706	0.113584	PF01804.19
Uncharacterized protein related to deoxyribodipyrimidine photolyase	10.4854	0.0785004	COG3046	Deoxyribodipyrimidine photo-lyase-related protein	10.4854	0.132663	PF04244.14
Type II secretory pathway component GspD/PulD (secretin)	30.3429	8.95358e-05	COG1450	Bacterial type II and III secretion system protein	3.85177	0.725049	PF00263.22
FKBP-type peptidyl-prolyl cis-trans isomerase (trigger factor)	2.95538	0.547702	COG0544	Bacterial trigger factor protein (TF)	24.4791	0.00110118	PF05697.14
Acetoin utilization deacetylase AcuC or a related deacetylase	14.9751	0.0179292	COG0123	Histone deacetylase domain	14.9751	0.0296305	PF00850.20
FMN-dependent dehydrogenase, includes L-lactate dehydrogenase and type II isopentenyl diphosphate isomerase	15.0909	0.0171906	COG1304	FMN-dependent dehydrogenase	15.0909	0.0283307	PF01070.19
Uncharacterized conserved protein YaiI, UPF0178 family	17.5186	0.0076272	COG1671	Uncharacterized BCR, YaiI/YqxD family COG1671	17.5186	0.012476	PF02639.15
Prephenate dehydratase	9.28113	0.113665	COG0077	Prephenate dehydratase	9.28113	0.191758	PF00800.19
Nicotinamide mononucleotide (NMN) deamidase PncC	17.6574	0.00725071	COG1546	Competence-damaged protein	6.75077	0.401542	PF02464.18
Periplasmic protein TonB, links inner and outer membranes	1.22002	0.623273	COG0810	Gram-negative bacterial TonB protein C-terminal	8.98567	0.210436	PF03544.15
Guanylate kinase	8.13455	0.160653	COG0194	Guanylate kinase	8.13455	0.270906	PF00625.22
Dihydroneopterin aldolase	27.2776	0.000260233	COG1539	Dihydroneopterin aldolase	27.2776	0.000409103	PF02152.19
Nicotinate-nucleotide pyrophosphorylase	3.37855	0.506653	COG0157	Quinolinate phosphoribosyl transferase, C-terminal domain	1.69133	0.917266	PF01729.20
Beta-galactosidase, beta subunit	6.70152	0.245493	COG2731	YhcH/YjgK/YiaL	6.70152	0.407561	PF04074.13
TRAP-type uncharacterized transport system, periplasmic component	9.38664	0.111212	COG2358	NMT1-like family	9.38664	0.187675	PF16868.6
DNA topoisomerase IA	7.2249	0.210552	COG0550	DNA topoisomerase	1.23634	0.917266	PF01131.21
tRNA A37 threonylcarbamoyladenosine biosynthesis protein TsaE	7.31609	0.204911	COG0802	Threonylcarbamoyl adenosine biosynthesis protein TsaE	7.31609	0.34167	PF02367.18
Zn-dependent membrane protease YugP	17.9767	0.00654112	COG2738	Putative neutral zinc metallopeptidase	17.9767	0.0105424	PF04298.13
Chromatin segregation and condensation protein Rec8/ScpA/Scc1, kleisin family	11.8362	0.0502978	COG1354	Segregation and condensation protein ScpA	11.8362	0.0839945	PF02616.15
Beta-xylosidase	14.3879	0.0213999	COG3507	Glycosyl hydrolases family 43	16.4482	0.0177596	PF04616.15
NADH:ubiquinone oxidoreductase subunit 3 (chain A)	15.5882	0.0146325	COG0838	NADH-ubiquinone/plastoquinone oxidoreductase, chain 3	16.0316	0.0202338	PF00507.20
Ribonuclease D	3.54896	0.48774	COG0349	3'-5' exonuclease	3.54896	0.770297	PF01612.21
Uncharacterized protein, contains Zn-finger domain of CDGSH type	12.4199	0.0413689	COG3369	Iron-binding zinc finger CDGSH type	10.7754	0.121337	PF09360.11
DNA-binding transcriptional regulator, IscR family	5.4108	0.342818	COG1959	Iron-dependent Transcriptional regulator	4.09532	0.725049	PF02082.21
Phosphomannomutase	1.26818	0.623273	COG1109	Phosphoglucomutase/phosphomannomutase, alpha/beta/alpha domain I	1.93479	0.917266	PF02878.17
Ribosomal protein S20	3.22206	0.517877	COG0268	Ribosomal protein S20	1.97578	0.917266	PF01649.19
Adenylate kinase or related kinase	3.87638	0.460338	COG0563	Adenylate kinase	3.87638	0.725049	PF00406.23
Phage shock protein A	20.6257	0.00274029	COG1842	PspA/IM30 family	21.3443	0.00329023	PF04012.13
Periplasmic DMSO/TMAO reductase YedYZ, molybdopterin-dependent catalytic subunit	2.2706	0.595649	COG2041	Oxidoreductase molybdopterin binding domain	1.97578	0.917266	PF00174.20
NADH:ubiquinone oxidoreductase, NADH-binding 51 kD subunit (chain F)	15.9837	0.0126643	COG1894	Respiratory-chain NADH dehydrogenase 51 Kd subunit	15.9837	0.0205139	PF01512.18
Protein-tyrosine-phosphatase	2.58202	0.566327	COG0394	Low molecular weight phosphotyrosine protein phosphatase	1.95993	0.917266	PF01451.22
Cation transport ATPase	15.1973	0.0165865	COG2217	E1-E2 ATPase	1.928	0.917266	PF00122.21
Uncharacterized conserved protein, DUF1800 family	9.02369	0.123444	COG5267	Protein of unknown function (DUF1800)	9.02369	0.208723	PF08811.12
dTDP-4-dehydrorhamnose 3,5-epimerase or related enzyme	16.9673	0.00928585	COG1898	dTDP-4-dehydrorhamnose 3,5-epimerase	16.9673	0.0150611	PF00908.18
Flagellar biosynthesis pathway, component FlhA	15.7811	0.0136413	COG1298	FHIPEP family	17.9462	0.0105424	PF00771.21
DNA polymerase elongation subunit (family B)	27.0338	0.000282248	COG0417	DNA polymerase family B	28.6353	0.00025836	PF00136.22
Spermidine synthase	19.5873	0.00377846	COG0421	Spermine/spermidine synthase domain	3.72942	0.741786	PF01564.18
Archaeal fructose-1,6-bisphosphatase or related enzyme of inositol monophosphatase family	4.55027	0.413001	COG0483	Inositol monophosphatase family	4.55027	0.676716	PF00459.26
NAD-dependent protein deacetylase, SIR2 family	6.70152	0.245493	COG0846	Sir2 family	6.70152	0.407561	PF02146.18
Uncharacterized conserved protein YbaR, Trm112 family	17.3297	0.00809189	COG2835	Trm112p-like protein	23.6568	0.00148736	PF03966.17
Malate synthase	25.5231	0.000488444	COG2225	Malate synthase	25.5231	0.000761108	PF01274.23
Phosphoenolpyruvate carboxylase	8.6762	0.135935	COG2352	Phosphoenolpyruvate carboxylase	8.6762	0.228074	PF00311.18
Heat shock protein HspQ	21.5608	0.00193312	COG3785	Hemimethylated DNA-binding protein YccV like	21.5608	0.00302169	PF08755.12
Phosphate uptake regulator	15.1972	0.0165865	COG0704	PhoU domain	16.9633	0.0150611	PF01895.20
ABC-type multidrug transport system, permease component	14.3823	0.0214109	COG0842	ABC-2 type transporter	11.8446	0.0839945	PF01061.25
16S rRNA C1402 N4-methylase RsmH	2.9046	0.552346	COG0275	MraW methylase family	2.9046	0.878332	PF01795.20
Preprotein translocase subunit YajC	6.17018	0.285349	COG1862	Preprotein translocase subunit	1.97578	0.917266	PF02699.16
16S rRNA A1518 and A1519 N6-dimethyltransferase RsmA/KsgA/DIM1 (may also have DNA glycosylase/AP lyase activity)	3.54896	0.48774	COG0030	Ribosomal RNA adenine dimethylase	6.32004	0.455551	PF00398.21
Uncharacterized membrane protein DedA, SNARE-associated domain	26.6579	0.000322382	COG0586	SNARE associated Golgi protein	3.26155	0.814671	PF09335.12
Ribose/xylose/arabinose/galactoside ABC-type transport system, permease component	20.213	0.003095	COG1172	Branched-chain amino acid transport system / permease component	8.29014	0.257436	PF02653.17
Ribosomal protein S6	9.64081	0.10275	COG0360	Ribosomal protein S6	4.8748	0.662441	PF01250.18
Membrane-anchored protein YidD, putatitve component of membrane protein insertase Oxa1/YidC/SpoIIIJ	9.17733	0.117719	COG0759	Putative membrane protein insertion efficiency factor	9.17733	0.198425	PF01809.19
Chromosome segregation protein Spo0J, contains ParB-like nuclease domain	4.55027	0.413001	COG1475	ParB-like nuclease domain	4.55027	0.676716	PF02195.19
Ribosomal protein L10	3.72942	0.470481	COG0244	Ribosomal protein L10	3.72942	0.741786	PF00466.21
Pyruvate:ferredoxin oxidoreductase or related 2-oxoacid:ferredoxin oxidoreductase, gamma subunit	38	4.73872e-06	COG1014	Pyruvate ferredoxin/flavodoxin oxidoreductase	38	7.15226e-06	PF01558.19
Exonuclease VII, large subunit	2.19922	0.602782	COG1570	Exonuclease VII, large subunit	2.19922	0.917266	PF02601.16
3-hydroxyacyl-CoA dehydrogenase	3.26155	0.514584	COG1250	3-hydroxyacyl-CoA dehydrogenase, NAD binding domain	15.3388	0.025767	PF02737.19
Panthothenate synthetase	5.3174	0.351822	COG0414	Pantoate-beta-alanine ligase	5.3174	0.592399	PF02569.16
Translation initiation factor 1 (eIF-1/SUI1)	18.8542	0.00492716	COG0023	Translation initiation factor SUI1	18.8542	0.0080858	PF01253.23
Acetyl-CoA acetyltransferase	5.98437	0.300022	COG0183	Thiolase, N-terminal domain	5.98437	0.501215	PF00108.24
NADPH-dependent curcumin reductase CurA	15.6546	0.0142937	COG2130	N-terminal domain of oxidoreductase	15.6546	0.0231753	PF16884.6
Uncharacterized conserved protein, contains predicted SAM-dependent methyltransferase domain	13.2227	0.0317431	COG4301	Histidine-specific methyltransferase, SAM-dependent	16.6041	0.0167604	PF10017.10
Transcriptional accessory protein Tex/SPT6	4.80311	0.401415	COG2183	Tex-like protein N-terminal domain	4.80311	0.675064	PF09371.11
Phosphopantothenoylcysteine synthetase/decarboxylase	3.72942	0.470481	COG0452	DNA / pantothenate metabolism flavoprotein	5.00742	0.639539	PF04127.16
Amino acid transporter	14.8104	0.0188656	COG0531	Amino acid permease	12.7031	0.0634939	PF00324.22
Myo-inositol-1-phosphate synthase	29.8351	0.000104797	COG1260	Myo-inositol-1-phosphate synthase	29.8351	0.000165229	PF07994.13
DNA-binding transcriptional regulator, Lrp family	21.4172	0.0020359	COG1522	AsnC-like ligand binding domain	16.6112	0.016726	PF17805.2
DNA-directed RNA polymerase specialized sigma subunit, sigma54 homolog	4.09532	0.455813	COG1508	Sigma-54, DNA binding domain	4.09532	0.725049	PF04552.14
UDP-N-acetylglucosamine 2-epimerase	17.6293	0.00731159	COG0381	UDP-N-acetylglucosamine 2-epimerase	17.6293	0.0119161	PF02350.20
Pantothenate kinase type III	9.43448	0.110071	COG1521	Type III pantothenate kinase	9.43448	0.186779	PF03309.15
D-aminopeptidase	22.5148	0.00146155	COG2362	D-aminopeptidase	22.5148	0.00232092	PF04951.14
Nitroreductase	6.04517	0.294593	COG0778	Nitroreductase family	6.04517	0.492093	PF00881.25
Predicted N-acetyltransferase YhbS	22.2137	0.00161477	COG3153	Acetyltransferase (GNAT) domain	4.55027	0.676716	PF13527.8
Putative SOS response-associated peptidase YedK	10.9131	0.0681936	COG2135	SOS response associated peptidase (SRAP)	10.9131	0.115602	PF02586.15
HD-like signal output (HDOD) domain, no enzymatic activity	15.5556	0.0148025	COG1639	HDOD domain	14.83	0.0311777	PF08668.13
NAD(P)H-dependent FMN reductase	10.9551	0.0673843	COG0431	NADPH-dependent FMN reductase	5.94765	0.506592	PF03358.16
Exonuclease VII small subunit	4.8856	0.393781	COG1722	Exonuclease VII small subunit	3.87638	0.725049	PF02609.17
Pyrimidine deaminase domain of riboflavin biosynthesis protein RibD	1.93479	0.605651	COG0117	RibD C-terminal domain	1.26818	0.917266	PF01872.18
Predicted exporter protein, RND superfamily	9.34886	0.111212	COG1033	MMPL family	9.34886	0.187675	PF03176.16
Glycogen synthase	8.31368	0.151909	COG0297	Starch synthase catalytic domain	14.0631	0.0402866	PF08323.12
Sterol desaturase/sphingolipid hydroxylase, fatty acid hydroxylase superfamily	17.9464	0.00654112	COG3000	Fatty acid hydroxylase superfamily	16.0021	0.0204112	PF04116.14
NAD kinase	1.94342	0.605651	COG0061	ATP-NAD kinase	1.94342	0.917266	PF01513.22
Conserved DNA-binding protein YbaB (function unknown)	7.55618	0.190305	COG0718	YbaB/EbfC DNA-binding family	7.55618	0.316138	PF02575.17
ABC-type transporter Mla maintaining outer membrane lipid asymmetry, periplasmic component MlaD	1.23634	0.623273	COG1463	MlaD protein	1.23634	0.917266	PF02470.21
Membrane-bound serine protease (ClpP class)	30.4973	8.83227e-05	COG1030	NfeD-like C-terminal, partner-binding	1.93479	0.917266	PF01957.19
Uncharacterized protein YjlB	24.9581	0.000601221	COG4297	Cupin	21.5608	0.00302169	PF00190.23
Flavin-dependent oxidoreductase, luciferase family (includes alkanesulfonate monooxygenase SsuD and methylene tetrahydromethanopterin reductase)	13.593	0.0280754	COG2141	Luciferase-like monooxygenase	13.593	0.0471044	PF00296.21
ATP-dependent DNA ligase	9.89884	0.0950483	COG1793	ATP dependent DNA ligase domain	5.87116	0.518223	PF01068.22
23S rRNA G2445 N2-methylase RlmL	27.3819	0.000255747	COG0116	Putative RNA methylase family UPF0020	27.3819	0.000396842	PF01170.19
Phenylpyruvate tautomerase PptA, 4-oxalocrotonate tautomerase family	19.187	0.00437382	COG1942	Tautomerase enzyme	24.4966	0.00110118	PF01361.22
ABC-type Fe3+-hydroxamate transport system, periplasmic component	15.2474	0.0163006	COG0614	PD-(D/E)XK nuclease superfamily	18.4735	0.00917738	PF13366.7
NurA 5'-3' nuclease	28.0184	0.000202738	COG1630	NurA domain	28.0184	0.000323827	PF09376.11
16S rRNA G966 N2-methylase RsmD	6.80429	0.238437	COG0742	Conserved hypothetical protein 95	6.0602	0.490694	PF03602.16
Uncharacterized conserved protein YurZ, alkylhydroperoxidase/carboxymuconolactone decarboxylase family	23.9966	0.000847475	COG0599	Carboxymuconolactone decarboxylase family	19.7939	0.00569488	PF02627.21
Fe2+ transport system protein B	4.84445	0.397056	COG0370	Ferrous iron transport protein B	4.84445	0.667881	PF02421.19
Archaeal DNA helicase HerA or a related bacterial ATPase, contains HAS-barrel and ATPase domains	8.36109	0.149447	COG0433	Helicase HerA, central domain	10.6036	0.127836	PF01935.18
ssRNA-specific RNase YbeY, 16S rRNA maturation enzyme	9.80744	0.0972515	COG0319	Uncharacterized protein family UPF0054	9.80744	0.164557	PF02130.18
Methylase of polypeptide chain release factors	1.93479	0.605651	COG2890	Methyltransferase small domain	7.55515	0.316138	PF05175.15
Ribosomal protein L35	11.6579	0.0532603	COG0291	Ribosomal protein L35	11.6579	0.0891726	PF01632.20
Putative translation regulator, IMPACT (imprinted ancient) protein family	33.159	3.4583e-05	COG1739	Uncharacterized protein family UPF0029	33.159	5.24471e-05	PF01205.20
Outer membrane lipoprotein LpoB, binds and activates PBP1b	6.40746	0.266716	COG3417	Peptidoglycan-synthase activator LpoB	6.40746	0.446732	PF13036.7
Phosphosulfolactate phosphohydrolase or related enzyme	21.4684	0.00199757	COG2045	2-phosphosulpholactate phosphatase	21.4684	0.00313014	PF04029.15
Dipeptidase	25.5231	0.000488444	COG4690	Peptidase family C69	25.5231	0.000761108	PF03577.16
Cytochrome c2	9.21433	0.116275	COG3474	Cytochrome c7 and related cytochrome c	12.0145	0.079271	PF14522.7
Ribulose 1,5-bisphosphate carboxylase, large subunit, or a RuBisCO-like protein	21.5909	0.00193231	COG1850	Ribulose bisphosphate carboxylase large chain, catalytic domain	21.5909	0.00302169	PF00016.21
Transcription termination factor NusB	4.09532	0.455813	COG0781	NusB family	4.09532	0.725049	PF01029.19
Uncharacterized membrane protein YbhN, UPF0104 family	21.5589	0.00193312	COG0392	Lysylphosphatidylglycerol synthase TM region	21.5589	0.00302169	PF03706.14
Transaldolase	18.8297	0.00493975	COG0176	Transaldolase/Fructose-6-phosphate aldolase	18.8297	0.00811447	PF00923.20
23S rRNA pseudoU1915 N3-methylase RlmH	34.1126	2.52424e-05	COG1576	Predicted SPOUT methyltransferase	34.1126	3.75567e-05	PF02590.18
Homoserine trans-succinylase	31.4207	7.06291e-05	COG1897	Homoserine O-succinyltransferase	31.4207	0.00010814	PF04204.17
Uncharacterized conserved protein YgbK, DUF1537 family	17.7777	0.00692235	COG3395	Sugar-binding N-terminal domain	17.7777	0.0112007	PF07005.12
tRNA/tmRNA/rRNA uracil-C5-methylase, TrmA/RlmC/RlmD family	27.247	0.000260233	COG2265	tRNA (Uracil-5-)-methyltransferase	34.5611	3.33826e-05	PF05958.12
Lipoprotein signal peptidase	1.94342	0.605651	COG0597	Signal peptidase (SPase) II	1.94342	0.917266	PF01252.19
Folylpolyglutamate synthase/Dihydropteroate synthase	5.4108	0.342818	COG0285	Mur ligase middle domain	4.55027	0.676716	PF08245.13
Uncharacterized protein YlzI, FlbEa/FlbD family	15.3512	0.0158128	COG1582	Flagellar and Swarming motility proteins	15.3512	0.0257446	PF06289.12
Putative Zn-dependent protease, contains TPR repeats	4.17069	0.452858	COG4783	Peptidase family M48	6.75516	0.401362	PF01435.19
Outer membrane protein assembly factor BamA	3.87638	0.460338	COG4775	Surface antigen variable number repeat	11.7721	0.0859627	PF07244.16
ABC-type proline/glycine betaine transport system, permease component	15.1477	0.0168401	COG1174	Substrate binding domain of ABC-type glycine betaine transport system	15.1477	0.0277442	PF04069.13
Ser/Thr protein kinase RdoA involved in Cpx stress response, MazF antagonist	8.00921	0.166645	COG2334	Phosphotransferase enzyme family	3.57325	0.767726	PF01636.24
Predicted phosphohydrolase, HAD superfamily	38	4.73872e-06	COG4030	Protein of unknown function (DUF2961)	31.3885	0.000108833	PF11175.9
Polyphosphate kinase 2, PPK2 family	19.1821	0.00437382	COG2326	Polyphosphate kinase 2 (PPK2)	19.1821	0.00715116	PF03976.15
Uncharacterized membrane protein YfhO	13.134	0.0327334	COG4485	Bacterial membrane protein YfhO	13.9479	0.0418894	PF09586.11
Predicted flavoprotein YhiN	13.3783	0.0302116	COG2081	HI0933-like protein	10.5158	0.131552	PF03486.15
Acyl CoA:acetate/3-ketoacid CoA transferase, beta subunit	16.8223	0.00977342	COG2057	Coenzyme A transferase	9.96111	0.157723	PF01144.24
O-antigen ligase	16.4268	0.0109804	COG3307	O-Antigen ligase	6.30423	0.457443	PF04932.16
Adenine-specific DNA methylase	17.887	0.00669544	COG3392	D12 class N6 adenine-specific DNA methyltransferase	12.3324	0.0719259	PF02086.16
Polyisoprenoid-binding periplasmic protein YceI	16.2749	0.0115061	COG2353	YceI-like domain	18.8351	0.00811447	PF04264.14
Periplasmic serine protease, ClpP class	7.04271	0.221334	COG0616	Peptidase family S49	7.04271	0.366486	PF01343.19
Flagellar motor switch protein FliM	14.5346	0.0205727	COG1868	Flagellar motor switch protein FliM	14.5346	0.0340323	PF02154.16
Phosphate/sulfate permease	10.6258	0.0755026	COG0306	Phosphate transporter family	10.6258	0.127593	PF01384.21
Serine protease, subtilase family	13.134	0.0327334	COG1572	Peptidase family C25	21.3446	0.00329023	PF01364.19
7,8-dihydro-6-hydroxymethylpterin-pyrophosphokinase	6.75077	0.242005	COG0801	7,8-dihydro-6-hydroxymethylpterin-pyrophosphokinase (HPPK)	6.75077	0.401542	PF01288.21
Predicted dinucleotide-binding enzyme	21.5909	0.00193231	COG2085	Phosphogluconate dehydrogenase (decarboxylating) C-term	21.5909	0.00302169	PF16896.6
Broad specificity polyphosphatase and 5'/3'-nucleotidase SurE	9.80744	0.0972515	COG0496	Survival protein SurE	9.80744	0.164557	PF01975.18
NADH:ubiquinone oxidoreductase 24 kD subunit (chain E)	10.3624	0.0814719	COG1905	Thioredoxin-like [2Fe-2S] ferredoxin	15.3879	0.0255981	PF01257.20
Ligand-binding SRPBCC domain	8.20152	0.157252	COG4276	Polyketide cyclase / dehydrase and lipid transport	4.80262	0.675064	PF10604.10
Uncharacterized conserved protein YceH, UPF0502 family	14.8017	0.0188984	COG3132	Protein of unknown function, DUF480	14.8017	0.0314377	PF04337.13
Uncharacterized N-terminal domain of the transcription elongation factor GreA	21.5909	0.00193231	COG1747	Motility related/secretion protein	38	7.15226e-06	PF14349.7
Predicted transcriptional regulator	10.5928	0.0759274	COG3682	Penicillinase repressor	7.08543	0.361957	PF03965.17
Sialic acid synthase SpsE, contains C-terminal SAF domain	9.85677	0.0963664	COG2089	NeuB family	9.85677	0.163125	PF03102.15
DNA-binding transcriptional regulator, AcrR family	7.71714	0.181297	COG1309	Bacterial regulatory proteins, tetR family	12.1687	0.0751028	PF00440.24
Phosphoglycerate mutase (BPG-independent, AlkP superfamily)	21.9393	0.00177833	COG0696	BPG-independent PGAM N-terminus (iPGM_N)	21.9393	0.00283082	PF06415.14
GrpB domain, predicted nucleotidyltransferase, UPF0157 family	8.86448	0.1292	COG2320	GrpB protein	8.86448	0.219196	PF04229.15
Dephospho-CoA kinase	4.09532	0.455813	COG0237	Dephospho-CoA kinase	4.09532	0.725049	PF01121.21
Molecular chaperone IbpA, HSP20 family	16.0316	0.0124391	COG0071	Hsp20/alpha crystallin family	16.0316	0.0202338	PF00011.22
Multisubunit Na+/H+ antiporter, MnhB subunit	16.1033	0.0121587	COG2111	Domain related to MnhB subunit of Na+/H+ antiporter	16.1033	0.0198852	PF04039.14
Uncharacterized conserved protein, DUF1365 family	12.9534	0.0345044	COG3496	Protein of unknown function (DUF1365)	12.9534	0.058205	PF07103.12
Uncharacterized protein YcsI, UPF0317 family	18.9867	0.00467379	COG4336	Protein of unknown function (DUF1445)	18.9867	0.00764837	PF07286.13
2'-5' RNA ligase	12.9031	0.0350786	COG1514	LigT like Phosphoesterase	14.208	0.038126	PF02834.17
Uncharacterized conserved protein YicC, UPF0701 family	16.3339	0.0113133	COG1561	YicC-like family, N-terminal region	30.7266	0.000139048	PF03755.14
Long-chain fatty acid transport protein	19.5915	0.00377846	COG2067	Uncharacterised protein family (UPF0164)	38	7.15226e-06	PF03687.14
Uncharacterized membrane protein YphA, DoxX/SURF4 family	25.4889	0.000488444	COG2259	DoxX	10.3907	0.136846	PF07681.13
MFS-type transporter involved in bile tolerance, Atg22 family	25.169	0.000556515	COG2270	Vacuole effluxer Atg22 like	25.169	0.000870745	PF11700.9
Uncharacterized membrane protein, UPF0182 family	21.5909	0.00193231	COG1615	Uncharacterised protein family (UPF0182)	21.5909	0.00302169	PF03699.14
Uncharacterized protein related to plant photosystem II stability/assembly factor	15.3733	0.0157148	COG4447	Sortilin, neurotensin receptor 3,	19.5915	0.00610481	PF15902.6
Thioredoxin-related protein	9.66733	0.101873	COG2143	Thioredoxin-like	24.1731	0.0012357	PF13899.7
RNA:NAD 2'-phosphotransferase, TPT1/KptA family	23.6976	0.000936982	COG1859	RNA 2'-phosphotransferase, Tpt1 / KptA family	23.6976	0.00146593	PF01885.17
Molecular chaperone GrpE (heat shock protein)	2.09418	0.605651	COG0576	GrpE	1.22002	0.917266	PF01025.20
Cytochrome oxidase Cu insertion factor, SCO1/SenC/PrrC family	5.4108	0.342818	COG1999	SCO1/SenC	18.7895	0.00821601	PF02630.15
Glutamine synthetase type III	8.41439	0.146798	COG3968	Glutamine synthetase type III N terminal	8.41439	0.247462	PF12437.9
Predicted glycoside hydrolase or deacetylase ChbG, UPF0249 family	17.7777	0.00692235	COG3394	YdjC-like protein	17.7777	0.0112007	PF04794.13
Putative ribosome biogenesis GTPase RsgA	16.3235	0.0113133	COG1162	RsgA GTPase	16.3235	0.0184031	PF03193.17
Uncharacterized conserved protein, DUF983 family	17.556	0.00751586	COG5349	Protein of unknown function (DUF983)	15.4734	0.0247781	PF06170.13
Uncharacterized membrane protein YckC, RDD family	10.1288	0.0879537	COG1714	RDD family	7.40818	0.331383	PF06271.13
Undecaprenyl pyrophosphate phosphatase UppP	2.09418	0.605651	COG1968	Bacitracin resistance protein BacA	2.09418	0.917266	PF02673.19
Flagellar assembly factor FliW	7.97496	0.16847	COG1699	FliW protein	7.97496	0.283404	PF02623.16
Heme A synthase	2.39671	0.583396	COG1612	Cytochrome oxidase assembly protein	2.39671	0.917266	PF02628.16
Predicted Rossmann fold nucleotide-binding protein DprA/Smf involved in DNA uptake	4.27478	0.441792	COG0758	DNA recombination-mediator protein A	4.27478	0.722787	PF02481.16
Enoyl-CoA hydratase/carnithine racemase	10.8145	0.0707298	COG1024	Enoyl-CoA hydratase/isomerase	10.8145	0.119761	PF00378.21
tRNA U38,U39,U40 pseudouridine synthase TruA	2.07167	0.605651	COG0101	tRNA pseudouridine synthase	2.07167	0.917266	PF01416.21
Membrane associated serine protease, rhomboid family	3.26155	0.514584	COG0705	Rhomboid family	3.26155	0.814671	PF01694.23
Uncharacterized conserved protein, glycosyltransferase A (GT-A) superfamily, DUF2064 family	6.53454	0.258688	COG3222	Uncharacterized protein conserved in bacteria (DUF2064)	4.62468	0.676716	PF09837.10
Uncharacterized membrane protein YgdD, TMEM256/DUF423 family	10.3486	0.0817337	COG2363	Protein of unknown function (DUF423)	10.3486	0.138271	PF04241.16
Uncharacterized conserved protein, contains von Willebrand factor type A (vWA) domain	28.975	0.000144743	COG3552	VWA domain containing CoxE-like protein	24.9581	0.000935703	PF05762.15
DNA replication protein DnaC	18.6942	0.00517525	COG1484	IstB-like ATP binding protein	18.6942	0.00847295	PF01695.18
Thiamine monophosphate kinase	4.16348	0.453518	COG0611	AIR synthase related protein, N-terminal domain	5.23214	0.604961	PF00586.25
Hydrogenase/urease accessory protein HupE	28.3585	0.000181261	COG2370	HupE / UreJ protein	27.3781	0.000396842	PF13795.7
Predicted PurR-regulated permease PerM	5.00887	0.380754	COG0628	AI-2E family transporter	5.00887	0.639539	PF01594.17
Arginine repressor	38	4.73872e-06	COG1438	Arginine repressor, C-terminal domain	38	7.15226e-06	PF02863.19
Predicted nucleic acid-binding protein, contains PIN domain	11.8002	0.0509754	COG1848	PIN domain	9.29627	0.190911	PF01850.22
Bacterial cell division protein FtsW, lipid II flippase	16.6933	0.00999861	COG0772	Cell cycle protein	16.6933	0.0162832	PF01098.20
Fe-S oxidoreductase, related to NifB/MoaA family	38	4.73872e-06	COG1625	Protein of unknown function (DUF512)	38	7.15226e-06	PF04459.13
Archaeal IMP cyclohydrolase	28.975	0.000144743	COG3363	IMP cyclohydrolase-like protein	28.975	0.000226741	PF07826.12
Archaeal 2-phospho-L-lactate transferase/Bacterial gluconeogenesis factor, CofD/UPF0052 family	21.5909	0.00193231	COG0391	Uncharacterised protein family UPF0052	21.5909	0.00302169	PF01933.19
Flagellin-specific chaperone FliS	19.9269	0.00342028	COG1516	Flagellar protein FliS	19.9269	0.00549876	PF02561.15
Uncharacterized conserved protein YcbK, DUF882 family	15.3512	0.0158128	COG3108	Peptidase M15	15.3512	0.0257446	PF08291.12
ATP:corrinoid adenosyltransferase	27.6264	0.000233843	COG2109	ATP:corrinoid adenosyltransferase BtuR/CobO/CobP	27.6264	0.000364811	PF02572.16
tRNA G37 N-methylase Trm5	17.8325	0.00679536	COG2520	Methyltransferase FkbM domain	7.3349	0.339649	PF05050.13
Proteasome lid subunit RPN8/RPN11, contains Jab1/MPN domain metalloenzyme (JAMM) motif	32.1398	5.30579e-05	COG1310	Prokaryotic homologs of the JAB domain	32.1398	7.99248e-05	PF14464.7
Histidinol phosphatase or a related phosphatase	23.4033	0.00104946	COG0241	HAD-hyrolase-like	20.0665	0.00524094	PF13242.7
Uncharacterized conserved protein YbbK, DUF523 family	14.4721	0.0210488	COG1683	Protein of unknown function (DUF523)	13.9949	0.0412568	PF04463.13
Uncharacterized conserved protein YggT, Ycf19 family	38.0002	4.73872e-06	COG0762	YGGT family	34.4116	3.49964e-05	PF02325.18
Uncharacterized conserved protein YqgV, UPF0045/DUF77 family	13.1946	0.032077	COG0011	Thiamine-binding protein	13.1946	0.0538148	PF01910.18
Flagellar hook assembly protein FlgD	13.936	0.0251633	COG1843	Flagellar hook capping protein - N-terminal region	13.936	0.042015	PF03963.15
FoF1-type ATP synthase, delta subunit	5.2561	0.356541	COG0712	ATP synthase delta (OSCP) subunit	5.2561	0.601188	PF00213.19
Phytoene/squalene synthetase	11.2458	0.0612228	COG1562	Squalene/phytoene synthase	10.3532	0.138271	PF00494.20
Uncharacterized membrane-anchored protein YjiN, DUF445 family	33.8316	2.68864e-05	COG2733	Protein of unknown function (DUF445)	33.8316	4.14867e-05	PF04286.13
Outer membrane lipoprotein-sorting protein	15.1054	0.0171208	COG2834	Outer membrane lipoprotein carrier protein LolA	34.6685	3.26589e-05	PF03548.16
Nucleotidyltransferase/DNA polymerase involved in DNA repair	2.31653	0.591177	COG0389	impB/mucB/samB family	11.4168	0.0972584	PF00817.21
TRAP-type mannitol/chloroaromatic compound transport system, small permease component	28.8838	0.000148796	COG4665	Tripartite ATP-independent periplasmic transporters, DctQ component	20.7575	0.00411439	PF04290.13
Basic membrane lipoprotein Med, periplasmic binding protein (PBP1-ABC) superfamily	21.5909	0.00193231	COG1744	ABC transporter substrate-binding protein PnrA-like	21.5909	0.00302169	PF02608.15
Ketopantoate reductase	17.7777	0.00692235	COG1893	Ketopantoate reductase PanE/ApbA	21.7978	0.00298932	PF02558.17
Membrane carboxypeptidase/penicillin-binding protein	34.1126	2.52424e-05	COG5009	Transglycosylase	24.6907	0.00102748	PF00912.23
Cell division septum initiation DivIVA, interacts with FtsZ, MinD and other proteins	21.5909	0.00193231	COG3599	DivIVA protein	21.5909	0.00302169	PF05103.14
Acyl dehydratase	16.8223	0.00977342	COG2030	MaoC like domain	16.8223	0.0157961	PF01575.20
Alkylated DNA nucleotide flippase Atl1, participates in nucleotide excision repair, Ada-like DNA-binding domain	22.9841	0.00123122	COG3695	6-O-methylguanine DNA methyltransferase, DNA binding domain	16.6933	0.0162832	PF01035.21
Possible nuclease of RNase H fold, RuvC/YqgF family	19.6984	0.0036724	COG2433	Gram-negative porin	20.497	0.0045085	PF13609.7
ADP-heptose:LPS heptosyltransferase	10.9241	0.0680007	COG0859	Glycosyltransferase family 9 (heptosyltransferase)	10.9241	0.115186	PF01075.18
Cell division protein FtsI/penicillin-binding protein 2	18.5103	0.00552423	COG0768	Penicillin binding protein transpeptidase domain	18.5103	0.00905802	PF00905.23
Thiamine biosynthesis lipoprotein ApbE	13.3566	0.0303011	COG1477	ApbE family	10.6281	0.127559	PF02424.16
Predicted secreted hydrolase	18.1416	0.00631846	COG5621	Lipocalin-like domain	22.9584	0.00193867	PF17186.5
Di- and tricarboxylate transporter	6.46428	0.263164	COG0471	Sodium:sulfate symporter transmembrane region	8.22667	0.263039	PF00939.20
Deoxycytidylate deaminase	38	4.73872e-06	COG2131	Cytidine and deoxycytidylate deaminase zinc-binding region	15.8955	0.021114	PF00383.24
D-alanine-D-alanine ligase and related ATP-grasp enzymes	13.9492	0.0251469	COG1181	D-ala D-ala ligase C-terminus	13.9492	0.0418894	PF07478.14
Flagella basal body P-ring formation protein FlgA	15.6546	0.0142937	COG1261	Chaperone for flagella basal body P-ring formation	12.7014	0.0634939	PF13144.7
L-aminopeptidase/D-esterase	26.8871	0.000299763	COG3191	Peptidase family S58	26.8871	0.000474805	PF03576.15
SOS response regulatory protein OraA/RecX, interacts with RecA	38.0002	4.73872e-06	COG2137	RecX family	38.0002	7.15226e-06	PF02631.17
Ribosome maturation factor RimP	38.0002	4.73872e-06	COG0779	RimP N-terminal domain	38.0002	7.15226e-06	PF02576.18
Uncharacterized membrane protein YqgA, affects biofilm formation	24.7152	0.000655895	COG1811	Protein of unknown function (DUF554)	24.7152	0.0010183	PF04474.13
Ca2+/Na+ antiporter	5.15479	0.366753	COG0530	Sodium/calcium exchanger protein	5.21204	0.608048	PF01699.25
Uridine kinase	16.2807	0.0114902	COG0572	Phosphoribulokinase / Uridine kinase family	16.2807	0.0187181	PF00485.19
FoF1-type ATP synthase, membrane subunit b or b'	4.32995	0.435409	COG0711	ATP synthase B/B' CF(0)	5.2561	0.601188	PF00430.19
Crotonobetainyl-CoA:carnitine CoA-transferase CaiB and related acyl-CoA transferases	29.8351	0.000104797	COG1804	CoA-transferase family III	29.8351	0.000165229	PF02515.18
Uncharacterized protein involved in tolerance to divalent cations	10.0915	0.0891161	COG1324	CutA1 divalent ion tolerance protein	10.0915	0.151185	PF03091.16
Uncharacterized membrane protein YjfL, UPF0719 family	21.5909	0.00193231	COG3766	Domain of Unknown Function (DUF350)	18.1936	0.0101714	PF03994.15
Flagellar capping protein FliD	12.2686	0.0435915	COG1345	Flagellar hook-associated protein 2 C-terminus	12.2686	0.0734579	PF07195.13
Cys-tRNA(Pro) deacylase, prolyl-tRNA editing enzyme YbaK/EbsC	17.8654	0.00672542	COG2606	Aminoacyl-tRNA editing domain	21.1658	0.00352182	PF04073.16
ABC-type amino acid transport/signal transduction system, periplasmic component/domain	13.6918	0.0271349	COG0834	Bacterial extracellular solute-binding proteins, family 3	9.02559	0.208723	PF00497.21
Uncharacterized conserved protein YecE, DUF72 family	14.0102	0.0245947	COG1801	Protein of unknown function DUF72	14.0102	0.0410334	PF01904.19
Flagellar basal body-associated protein FliL	10.9451	0.067501	COG1580	Flagellar basal body-associated protein FliL	17.4093	0.0128718	PF03748.15
Uncharacterized membrane protein, BrkB/YihY/UPF0761 family (not an RNase)	17.242	0.0083689	COG1295	Virulence factor BrkB	17.242	0.0135237	PF03631.16
PASTA domain, binds beta-lactams	16.2807	0.0114902	COG2815	PASTA domain	33.159	5.24471e-05	PF03793.20
Ribose 5-phosphate isomerase	30.5552	8.83227e-05	COG0120	Ribose 5-phosphate isomerase A (phosphoriboisomerase A)	30.5552	0.000139048	PF06026.15
Flagellar motor switch/type III secretory pathway protein FliN	20.5219	0.00282169	COG1886	Type III flagellar switch regulator (C-ring) FliN C-term	14.3376	0.0362458	PF01052.21
Uncharacterized conserved protein YibQ, putative polysaccharide deacetylase 2 family	22.9584	0.00123122	COG2861	Divergent polysaccharide deacetylase	28.975	0.000226741	PF04748.14
Cytochrome c-type biogenesis protein CcmE	34.6685	2.17034e-05	COG2332	CcmE	34.6685	3.26589e-05	PF03100.16
DNA-binding transcriptional regulator, MarR family	10.5235	0.0777128	COG1846	MarR family	11.2453	0.103075	PF01047.23
GTP cyclohydrolase FolE2	10.657	0.0747112	COG1469	Type I GTP cyclohydrolase folE2	10.657	0.126239	PF02649.15
Predicted homoserine dehydrogenase, contains C-terminal SAF domain	22.9584	0.00123122	COG4091	Homoserine dehydrogenase, NAD binding domain	21.5909	0.00302169	PF03447.17
Predicted metal-dependent hydrolase, phosphotriesterase family	28.975	0.000144743	COG1735	Phosphotriesterase family	25.5231	0.000761108	PF02126.19
ABC-type iron transport system FetAB, permease component	10.193	0.0863464	COG0390	Uncharacterised protein family (UPF0014)	10.193	0.146401	PF03649.14
ABC-type branched-chain amino acid transport system, periplasmic component	22.3351	0.00154852	COG0683	Periplasmic binding protein	16.2145	0.0191562	PF13458.7
Flagellar basal body L-ring protein FlgH	13.936	0.0251633	COG2063	Flagellar L-ring protein	13.936	0.042015	PF02107.17
Putative alpha-1,2-mannosidase	14.5172	0.020701	COG3537	Glycosyl hydrolase family 92	19.2631	0.00693995	PF07971.13
Steroid 5-alpha reductase family enzyme	12.9534	0.0345044	COG3752	Protein of unknown function (DUF1295)	12.9534	0.058205	PF06966.13
Uncharacterized protein involved in outer membrane biogenesis	20.7571	0.00259251	COG2982	AsmA-like C-terminal region	24.0568	0.00129626	PF13502.7
Cell division protein ZapA, inhibits GTPase activity of FtsZ	28.8838	0.000148796	COG3027	Cell division protein ZapA	38.0002	7.15226e-06	PF05164.14
Phage-related protein, tail component	16.6982	0.00999861	COG4733	Fibronectin type III domain	18.2643	0.00989171	PF00041.22
Glutamine cyclotransferase	17.4815	0.0077298	COG3823	Glutamine cyclotransferase	17.4815	0.0126473	PF05096.13
Diacylglycerol kinase family enzyme	14.9566	0.0180144	COG1597	Diacylglycerol kinase catalytic domain	15.3774	0.0255981	PF00781.25
Cytoskeletal protein CcmA, bactofilin family	38	4.73872e-06	COG1664	Polymer-forming cytoskeletal	27.0228	0.000449965	PF04519.14
Anionic cell wall polymer biosynthesis enzyme, LytR-Cps2A-Psr (LCP) family	21.5909	0.00193231	COG1316	LytR cell envelope-related transcriptional attenuator	33.159	5.24471e-05	PF13399.7
Formate dehydrogenase assembly factor FdhD	28.7603	0.000155757	COG1526	FdhD/NarQ family	28.7603	0.000246977	PF02634.16
Deoxyadenosine/deoxycytidine kinase	21.5909	0.00193231	COG1428	Deoxynucleoside kinase	16.8223	0.0157961	PF01712.20
16S rRNA C967 or C1407 C5-methylase, RsmB/RsmF family	15.2906	0.0161359	COG0144	16S rRNA methyltransferase RsmB/F	16.895	0.0154552	PF01189.18
Uncharacterized membrane protein YvlD, DUF360 family	21.5608	0.00193312	COG1950	Mycobacterial 4 TMS phage holin, superfamily IV	21.5608	0.00302169	PF04020.14
ABC-type Fe3+-siderophore transport system, permease component	38	4.73872e-06	COG0609	FecCD transport family	38	7.15226e-06	PF01032.19
Phosphatidylglycerophosphatase A	16.0657	0.0123115	COG1267	Phosphatidylglycerophosphatase A	16.0657	0.0200726	PF04608.14
Uncharacterized membrane protein, UPF0136 family	21.5909	0.00193231	COG5548	Transmembrane proteins 14C	21.5909	0.00302169	PF03647.14
Uncharacterized membrane protein, required for colicin V production	16.3228	0.0113133	COG1286	Colicin V production protein	5.05291	0.636591	PF02674.17
RNA-binding protein YhbY	31.1239	7.84929e-05	COG1534	CRS1 / YhbY (CRM) domain	31.1239	0.000121252	PF01985.22
Cytochrome c biogenesis factor	34.6685	2.17034e-05	COG1138	Cytochrome c-type biogenesis protein CcmF C-terminal	34.6685	3.26589e-05	PF16327.6
Cell division protein YceG, involved in septum cleavage	34.1126	2.52424e-05	COG1559	YceG-like family	34.1126	3.75567e-05	PF02618.17
Predicted nuclease of the RNAse H fold, HicB family	11.7918	0.0510363	COG1598	HicB_like antitoxin of bacterial toxin-antitoxin system	21.1657	0.00352182	PF15919.6
Mannitol-1-phosphate/altronate dehydrogenases	33.159	3.4583e-05	COG0246	Mannitol dehydrogenase C-terminal domain	33.159	5.24471e-05	PF08125.14
Na+/phosphate symporter	14.8104	0.0188656	COG1283	Na+/Pi-cotransporter	14.8104	0.0313509	PF02690.16
Lhr-like helicase	11.5562	0.0550547	COG1201	DEAD/H associated	8.05608	0.276441	PF08494.12
Thioester reductase domain of alpha aminoadipate reductase Lys2 and NRPSs	21.3446	0.00209442	COG3320	Male sterility protein	7.55614	0.316138	PF07993.13
LysM repeat	30.6165	8.83227e-05	COG1388	N-acetylmuramoyl-L-alanine amidase	13.5868	0.0471304	PF01520.19
Ribosomal 30S subunit maturation factor RimM, required for 16S rRNA processing	34.1126	2.52424e-05	COG0806	RimM N-terminal domain	34.1126	3.75567e-05	PF01782.19
DNA-binding transcriptional regulator, MerR family	12.3299	0.0427428	COG0789	MerR HTH family regulatory protein	16.6933	0.0162832	PF13411.7
Cell division protein FtsB	28.977	0.000144743	COG2919	Septum formation initiator	28.7603	0.000246977	PF04977.16
Ribosomal protein L11 methylase PrmA	19.2178	0.00434265	COG2264	Ribosomal protein L11 methyltransferase (PrmA)	34.5611	3.33826e-05	PF06325.14
Sulfite exporter TauE/SafE	16.5862	0.0103802	COG2836	Cytochrome C biogenesis protein transmembrane region	16.5862	0.0168549	PF13386.7
Nitrate reductase gamma subunit	28.0189	0.000202738	COG2181	Nitrate reductase gamma subunit	28.0189	0.000323827	PF02665.15
Uncharacterized metal-binding protein YceD, DUF177 family	31.0706	7.85796e-05	COG1399	Large ribosomal RNA subunit accumulation protein YceD	34.5611	3.33826e-05	PF02620.18
tRNA(Ile)-lysidine synthase TilS/MesJ	4.25104	0.443584	COG0037	PP-loop family	4.25104	0.725049	PF01171.21
Glutathione S-transferase	20.9907	0.00238395	COG0625	Glutathione S-transferase, N-terminal domain	20.1411	0.00508361	PF13417.7
Sulfur relay (sulfurtransferase) protein, DsrC/TusE family	28.0189	0.000202738	COG2920	DsrC like protein	28.0189	0.000323827	PF04358.14
Periplasmic beta-glucosidase and related glycosidases	15.2591	0.0162845	COG1472	Glycosyl hydrolase family 3 N terminal domain	24.7174	0.0010183	PF00933.22
DNA uptake protein ComE and related DNA-binding proteins	11.8446	0.0502978	COG1555	Helix-hairpin-helix motif	8.11177	0.272771	PF12836.8
Cell division protein FtsX	27.6264	0.000233843	COG2177	FtsX extracellular domain	27.6264	0.000364811	PF18075.2
1,6-Anhydro-N-acetylmuramate kinase	31.1239	7.84929e-05	COG2377	Anhydro-N-acetylmuramic acid kinase	31.1239	0.000121252	PF03702.15
Predicted membrane metal-binding protein	10.9451	0.067501	COG0658	Competence protein	10.9451	0.114332	PF03772.17
Septal ring factor EnvC, activator of murein hydrolases AmiA and AmiB	15.5257	0.0149134	COG4942	Peptidase family M23	14.4048	0.0353472	PF01551.23
Uncharacterized iron-regulated membrane protein	20.0609	0.00326619	COG3182	PepSY-associated TM region	15.9085	0.0210926	PF03929.17
Uncharacterized protein, contains GBA2_N and DUF608 domains	20.497	0.00283457	COG4354	Glycosyl-hydrolase family 116, catalytic region	17.3714	0.0128718	PF04685.14
Uncharacterized conserved protein, DUF1330 family	15.1477	0.0168401	COG5470	Domain of unknown function (DUF1330)	25.0031	0.000926275	PF07045.12
Rod binding protein domain	25.5231	0.000488444	COG3951	Rod binding protein	14.0119	0.0410334	PF10135.10
Muramoyltetrapeptide carboxypeptidase LdcA (peptidoglycan recycling)	21.0594	0.00232305	COG1619	LD-carboxypeptidase N-terminal domain	22.9584	0.00193867	PF02016.16
Transcriptional regulator of heat shock response	28.975	0.000144743	COG1420	HrcA protein C terminal domain	28.975	0.000226741	PF01628.22
Acylphosphatase	10.0037	0.0918652	COG1254	Acylphosphatase	10.0037	0.155692	PF00708.19
Non-homologous end joining protein Ku, dsDNA break repair	18.4315	0.00564823	COG1273	Ku70/Ku80 beta-barrel domain	18.4315	0.00927294	PF02735.17
Periplasmic protein involved in polysaccharide export, contains SLBB domain of the beta-grasp fold	14.3136	0.0219593	COG1596	SLBB domain	27.485	0.000384862	PF10531.10
Predicted aminopeptidase	26.0179	0.000419102	COG4324	Putative aminopeptidase	26.0179	0.000660617	PF10023.10
Multisubunit Na+/H+ antiporter, MnhG subunit	16.1033	0.0121587	COG1320	Na+/H+ antiporter subunit	16.1033	0.0198852	PF03334.15
Uncharacterized conserved protein, heparinase superfamily	9.746	0.0993161	COG5360	Heparinase II/III N-terminus	18.4315	0.00927294	PF16889.6
Multisubunit Na+/H+ antiporter, MnhE subunit	16.1033	0.0121587	COG1863	Na+/H+ ion antiporter subunit	16.1033	0.0198852	PF01899.17
Chromate transport protein ChrA	5.7078	0.323439	COG2059	Chromate transporter	5.7078	0.54384	PF02417.16
Cytochrome c-type biogenesis protein CcmH/NrfF	27.0606	0.000280427	COG3088	Cytochrome C biogenesis protein	30.4792	0.000139709	PF03918.15
N-acetyl-beta-hexosaminidase	14.2046	0.0228615	COG3525	beta-N-acetylglucosaminidase	15.0106	0.0292351	PF07555.14
Flagellar hook-basal body complex protein FliE	12.2686	0.0435915	COG1677	Flagellar hook-basal body complex protein FliE	12.2686	0.0734579	PF02049.19
Flagellar biosynthesis/type III secretory pathway protein FliH	17.9612	0.00654112	COG1317	Flagellar assembly protein FliH	15.6546	0.0231753	PF02108.17
Uncharacterized protein, similar to the N-terminal domain of Lon protease	13.936	0.0251633	COG2802	ATP-dependent protease La (LON) substrate-binding domain	16.2749	0.0187465	PF02190.17
Predicted nuclease (RNAse H fold)	12.9997	0.0341011	COG2410	Protein of unknown function (DUF429)	12.9997	0.057598	PF04250.14
Multidrug transporter EmrE and related cation transporters	9.46203	0.109238	COG2076	Small Multidrug Resistance protein	9.46203	0.185487	PF00893.20
Multisubunit Na+/H+ antiporter, MnhF subunit	16.1033	0.0121587	COG2212	Multiple resistance and pH regulation protein F (MrpF / PhaF)	16.1033	0.0198852	PF04066.14
Thiamine transporter ThiT	38	4.73872e-06	COG3859	Thiamine transporter protein (Thia_YuaJ)	38	7.15226e-06	PF09515.11
Predicted glycosyltransferase	16.8223	0.00977342	COG1817	Protein of unknown function (DUF354)	21.5909	0.00302169	PF04007.13
Uncharacterized membrane protein YadS	7.66317	0.184522	COG2855	Conserved hypothetical protein 698	7.66317	0.307684	PF03601.15
Uncharacterized protein probably involved in high-affinity Fe2+ transport	17.3714	0.00796852	COG3470	Fe2+ transport protein	17.3714	0.0128718	PF10634.10
Glycogen debranching enzyme (alpha-1,6-glucosidase)	15.5883	0.0146325	COG3408	Amylo-alpha-1,6-glucosidase	14.6369	0.0330348	PF06202.15
Uncharacterized membrane protein YbjE, DUF340 family	22.0735	0.00170429	COG2431	Lysine exporter LysO	22.0735	0.00269582	PF03956.14
Uncharacterized conserved protein YbjQ, UPF0145 family	10.9579	0.0673843	COG0393	Putative heavy-metal-binding	10.9579	0.113994	PF01906.18
Predicted methyltransferase	11.9108	0.0491394	COG1568	Branched-chain polyamine synthase A C-terminal domain	22.9584	0.00193867	PF01861.17
Redox-sensitive bicupin YhaK, pirin superfamily	11.1975	0.0622016	COG1741	Pirin	11.1975	0.104728	PF02678.17
ADP-ribosylglycohydrolase	8.20497	0.157154	COG1397	ADP-ribosylglycohydrolase	6.8266	0.392578	PF03747.15
Adenosine deaminase	38	4.73872e-06	COG1816	Adenosine/AMP deaminase	38	7.15226e-06	PF00962.23
Threonine/homoserine/homoserine lactone efflux protein	16.2207	0.0117273	COG1280	LysE type translocator	16.2207	0.0191409	PF01810.19
Predicted house-cleaning NTP pyrophosphatase, Maf/HAM1 superfamily	5.60067	0.333827	COG0424	Maf-like protein	5.60067	0.561391	PF02545.15
Zn-dependent peptidase ImmA, M78 family	14.7058	0.0193699	COG2856	IrrE N-terminal-like domain	12.0863	0.0773733	PF06114.14
3-methyladenine DNA glycosylase AlkD	8.68104	0.135935	COG4912	DNA alkylation repair enzyme	8.68104	0.22792	PF08713.12
Uncharacterized membrane protein YdcZ, DUF606 family	10.571	0.0765072	COG3238	Putative inner membrane exporter, YdcZ	10.571	0.128887	PF04657.14
Energy-coupling factor transporter transmembrane protein EcfT	28.975	0.000144743	COG0619	Cobalt transport protein	28.975	0.000226741	PF02361.17
Predicted component of the ribosome quality control (RQC) complex, YloA/Tae2 family, contains fibronectin-binding (FbpA) and DUF814 domains	38	4.73872e-06	COG1293	Fibronectin-binding protein A N-terminus (FbpA)	38	7.15226e-06	PF05833.12
Ornithine cyclodeaminase/archaeal alanine dehydrogenase, mu-crystallin family	22.5148	0.00146155	COG2423	Ornithine cyclodeaminase/mu-crystallin family	22.5148	0.00232092	PF02423.16
Glycerol dehydrogenase or related enzyme, iron-containing ADH family	13.1221	0.0328633	COG0371	Iron-containing alcohol dehydrogenase	15.8998	0.0211133	PF13685.7
Uncharacterized conserved protein YchJ, contains N- and C-terminal SEC-C domains	26.8023	0.000308809	COG3012	SEC-C motif	25.169	0.000870745	PF02810.16
Periplasmic protein refolding chaperone Spy/CpxP family	18.0919	0.00639703	COG3678	Heavy-metal resistance	22.9584	0.00193867	PF13801.7
Uncharacterized conserved protein, DUF427 family	9.43038	0.110094	COG2343	Domain of unknown function (DUF427)	9.43038	0.186779	PF04248.13
Uncharacterized conserved protein, contains PIN domain	18.0919	0.00639703	COG1656	Mut7-C RNAse domain	18.0919	0.010504	PF01927.17
Uncharacterized conserved protein YdhG, YjbR/CyaY-like superfamily, DUF1801 family	8.69126	0.135641	COG5646	Domain of unknown function (DU1801)	8.69126	0.227205	PF08818.12
Alpha-L-arabinofuranosidase	16.1033	0.0121587	COG3534	Alpha-L-arabinofuranosidase C-terminal domain	16.1033	0.0198852	PF06964.13
Copper(I)-binding protein	25.5231	0.000488444	COG2847	Copper chaperone PCu(A)C	25.5231	0.000761108	PF04314.14
Uncharacterized conserved protein, DUF1499 family	5.41352	0.342818	COG4446	Protein of unknown function (DUF1499)	5.41352	0.57659	PF07386.12
Predicted phosphohydrolase, protein tyrosine phosphatase (PTP) superfamily, DUF442 family	18.7185	0.00514645	COG3453	Putative phosphatase (DUF442)	18.7185	0.00840115	PF04273.14
Pyrrolidone-carboxylate peptidase (N-terminal pyroglutamyl peptidase)	9.43038	0.110094	COG2039	Pyroglutamyl peptidase	9.43038	0.186779	PF01470.18
Serine/threonine-protein kinase RIO1	19.6105	0.00377846	COG1718	RIO1 family	19.6105	0.00610481	PF01163.23
Uncharacterized conserved protein, DUF849 family	25.5231	0.000488444	COG3246	beta-keto acid cleavage enzyme	25.5231	0.000761108	PF05853.13
Uncharacterized conserved protein, DUF2164 family	25.9703	0.000422164	COG5460	Uncharacterized conserved protein (DUF2164)	25.9703	0.000660617	PF09932.10
Predicted selenoprotein, Rdx family	12.8377	0.0357547	COG3526	Rdx family	10.0327	0.154195	PF10262.10
Predicted nuclease of restriction endonuclease-like (RecB) superfamily, DUF1016 family	19.1979	0.00437382	COG4804	DUF1016 N-terminal domain	19.95	0.00547188	PF17761.2
Predicted ATPase of the ABC class	25.5231	0.000488444	COG3044	Predicted ATPase of the ABC class	25.5231	0.000761108	PF09818.10
Putative effector of murein hydrolase LrgA, UPF0299 family	20.4514	0.00283821	COG1380	LrgA family	17.3714	0.0128718	PF03788.15
Uncharacterized membrane protein YedE/YeeE, contains two sulfur transport domains	12.0822	0.0462459	COG2391	Sulphur transport	12.0822	0.0773927	PF04143.15
Cephalosporin hydroxylase	9.48303	0.108461	COG3510	Cephalosporin hydroxylase	8.80966	0.221847	PF04989.13
Hydrogenase maturation factor HypF (carbamoyltransferase)	11.5919	0.0544824	COG0068	HypF finger	22.9967	0.00193867	PF07503.13
Ribosomal protein RSM22 (predicted mitochondrial rRNA methylase)	14.1781	0.0230691	COG5459	Mitochondrial small ribosomal subunit Rsm22	14.1781	0.0385624	PF09243.11
Arylamine N-acetyltransferase	13.3566	0.0303011	COG2162	N-acetyltransferase	13.3566	0.0509597	PF00797.18
Uncharacterized metal-binding protein	21.5909	0.00193231	COG2389	Uncharacterized metal-binding protein (DUF2227)	21.5909	0.00302169	PF09988.10
Uncharacterized conserved protein YtfP, gamma-glutamylcyclotransferase (GGCT)/AIG2-like family	14.3879	0.0213999	COG2105	Gamma-glutamyl cyclotransferase, AIG2-like	16.895	0.0154552	PF06094.13
Uncharacterized protein, cotains an aminopeptidase-like domain	13.7337	0.0267462	COG4310	Domain of unknown function (DUF4910)	13.7337	0.0447907	PF16254.6
ABC-type uncharacterized transport system, periplasmic component	13.7337	0.0267462	COG2984	ABC transporter substrate binding protein	13.7337	0.0447907	PF04392.13
Uncharacterized conserved protein YggE, contains kinase-interacting SIMPL domain	25.0031	0.000596298	COG2968	Protein of unknown function (DUF541)	24.2793	0.00118576	PF04402.15
L-serine deaminase	8.72069	0.134451	COG1760	Serine dehydratase alpha chain	8.72069	0.225046	PF03313.16
Uncharacterized MnhB-related membrane protein	20.4514	0.00283821	COG1563	Domain of unknown function (DUF4040)	20.4514	0.00451426	PF13244.7
DNA-binding transcriptional regulator YhcF, GntR family	6.78852	0.239426	COG1725	Bacterial regulatory proteins, gntR family	6.48994	0.435709	PF00392.22
Predicted RNA-binding protein, associated with RNAse of E/G family	25.9703	0.000422164	COG2306	Protein of unknown function (DUF402)	21.5909	0.00302169	PF04167.14
Non-canonical (house-cleaning) NTP pyrophosphatase, all-alpha NTP-PPase family	20.4514	0.00283821	COG1986	Protein of unknown function DUF84	20.4514	0.00451426	PF01931.19
DNA-binding transcriptional regulator, HxlR family	8.54829	0.140921	COG1733	HxlR-like helix-turn-helix	8.54829	0.237397	PF01638.18
Streptomycin 6-kinase	21.5909	0.00193231	COG3570	Aminoglycoside/hydroxyurea antibiotic resistance kinase	21.5909	0.00302169	PF04655.15
DNA-binding response regulator, LytR/AlgR family	13.0251	0.0338366	COG3279	LytTr DNA-binding domain	20.4514	0.00451426	PF04397.16
Putative effector of murein hydrolase	38.0001	4.73872e-06	COG1346	LrgB-like family	38.0001	7.15226e-06	PF04172.17
Uncharacterized protein YjiK	20.4514	0.00283821	COG3204	SdiA-regulated	20.4514	0.00451426	PF06977.12

## Sheet: SuppT5_Proteobacteria
Function (COG)	Enrichment score	Adjusted q value	Function accession	Function (Pfam)	Enrichment score	Adjusted q value	Function accession
ABC-type transporter Mla maintaining outer membrane lipid asymmetry, periplasmic MlaC component	33.9529	2.60657e-05	COG2854	MlaC protein	33.9529	4.00608e-05	PF05494.13
Cell shape-determining protein MreD	33.9529	2.60657e-05	COG2891	rod shape-determining protein MreD	38.0001	7.15226e-06	PF04093.13
Uncharacterized conserved protein YajQ, UPF0234 family	30.3035	9.00877e-05	COG1666	Protein of unknown function (DUF520)	30.3035	0.00014231	PF04461.14
S-adenosylmethionine decarboxylase or arginine decarboxylase	22.8334	0.0012805	COG1586	S-adenosylmethionine decarboxylase	22.8334	0.00203114	PF02675.16
Bifunctional DNA-binding transcriptional regulator of stationary/sporulation/toxin gene expression and antitoxin component of the YhaV-PrlF toxin-antitoxin module	22.4208	0.00150563	COG2002	Antidote-toxin recognition MazE, bacterial antitoxin	15.1836	0.027359	PF04014.19
Ribosomal protein L27	10.1633	0.0870253	COG0211	Ribosomal L27 protein	8.87658	0.218357	PF01016.20
tRNA A37 threonylcarbamoyladenosine synthetase subunit TsaC/SUA5/YrdC	10.1633	0.0870253	COG0009	Telomere recombination	10.1633	0.147503	PF01300.19
Transcription antitermination factor NusG	8.67459	0.135935	COG0250	Transcription termination factor nusG	8.67459	0.228074	PF02357.20
Aspartate-semialdehyde dehydrogenase	8.67459	0.135935	COG0136	Semialdehyde dehydrogenase, dimerisation domain	8.67459	0.228074	PF02774.19
FAD synthase	8.67459	0.135935	COG0196	FAD synthetase	9.95291	0.158046	PF06574.13
Ribosomal protein L11	5.7362	0.320932	COG0080	Ribosomal protein L11, N-terminal domain	5.7362	0.53931	PF03946.15
Ribosomal protein L30/L7E	38.0002	4.73872e-06	COG1841	Ribosomal protein L30p/L7e	38.0002	7.15226e-06	PF00327.21
Uncharacterized conserved protein YggT, Ycf19 family	38.0002	4.73872e-06	COG0762	YGGT family	34.4116	3.49964e-05	PF02325.18
SOS response regulatory protein OraA/RecX, interacts with RecA	38.0002	4.73872e-06	COG2137	RecX family	38.0002	7.15226e-06	PF02631.17
Ribosome maturation factor RimP	38.0002	4.73872e-06	COG0779	RimP N-terminal domain	38.0002	7.15226e-06	PF02576.18
23S rRNA pseudoU1915 N3-methylase RlmH	34.1126	2.52424e-05	COG1576	Predicted SPOUT methyltransferase	34.1126	3.75567e-05	PF02590.18
Membrane carboxypeptidase/penicillin-binding protein	34.1126	2.52424e-05	COG5009	Transglycosylase	24.6907	0.00102748	PF00912.23
Cell division protein YceG, involved in septum cleavage	34.1126	2.52424e-05	COG1559	YceG-like family	34.1126	3.75567e-05	PF02618.17
Ribosomal 30S subunit maturation factor RimM, required for 16S rRNA processing	34.1126	2.52424e-05	COG0806	RimM N-terminal domain	34.1126	3.75567e-05	PF01782.19
Proteasome lid subunit RPN8/RPN11, contains Jab1/MPN domain metalloenzyme (JAMM) motif	32.1398	5.30579e-05	COG1310	Prokaryotic homologs of the JAB domain	32.1398	7.99248e-05	PF14464.7
Cell division GTPase FtsZ	31.066	7.85796e-05	COG0206	Tubulin/FtsZ family, GTPase domain	32.1398	7.99248e-05	PF00091.26
Ribose 5-phosphate isomerase	30.5552	8.83227e-05	COG0120	Ribose 5-phosphate isomerase A (phosphoriboisomerase A)	30.5552	0.000139048	PF06026.15
Cell division protein FtsB	28.977	0.000144743	COG2919	Septum formation initiator	28.7603	0.000246977	PF04977.16
Formiminotetrahydrofolate cyclodeaminase	28.977	0.000144743	COG3404	Formiminotransferase-cyclodeaminase	38	7.15226e-06	PF04961.13
TRAP-type mannitol/chloroaromatic compound transport system, periplasmic component	28.8838	0.000148796	COG4663	Bacterial extracellular solute-binding protein, family 7	23.8577	0.0013853	PF03480.14
TRAP-type mannitol/chloroaromatic compound transport system, small permease component	28.8838	0.000148796	COG4665	Tripartite ATP-independent periplasmic transporters, DctQ component	20.7575	0.00411439	PF04290.13
Cell division protein ZapA, inhibits GTPase activity of FtsZ	28.8838	0.000148796	COG3027	Cell division protein ZapA	38.0002	7.15226e-06	PF05164.14
Hydrogenase/urease accessory protein HupE	28.3585	0.000181261	COG2370	HupE / UreJ protein	27.3781	0.000396842	PF13795.7
Glycyl-tRNA synthetase, alpha subunit	27.6264	0.000233843	COG0752	Glycyl-tRNA synthetase beta subunit	27.6264	0.000364811	PF02092.18
ATP:corrinoid adenosyltransferase	27.6264	0.000233843	COG2109	ATP:corrinoid adenosyltransferase BtuR/CobO/CobP	27.6264	0.000364811	PF02572.16
Cell division protein FtsX	27.6264	0.000233843	COG2177	FtsX extracellular domain	27.6264	0.000364811	PF18075.2
Preprotein translocase subunit SecD	24.2745	0.000755864	COG0342	Protein export membrane protein	2.47824	0.904942	PF02355.17
FoF1-type ATP synthase, membrane subunit c/Archaeal/vacuolar-type H+-ATPase, subunit K	24.2745	0.000755864	COG0636	ATP synthase subunit C	4.32995	0.712604	PF00137.22
Type I site-specific restriction endonuclease, part of a restriction-modification system	23.7017	0.000936982	COG4096	Type III restriction enzyme, res subunit	9.73647	0.16868	PF04851.16
ABC-type branched-chain amino acid transport system, periplasmic component	22.3351	0.00154852	COG0683	Periplasmic binding protein	16.2145	0.0191562	PF13458.7
Phosphoglycerate mutase (BPG-independent, AlkP superfamily)	21.9393	0.00177833	COG0696	BPG-independent PGAM N-terminus (iPGM_N)	21.9393	0.00283082	PF06415.14
Phage shock protein A	20.6257	0.00274029	COG1842	PspA/IM30 family	21.3443	0.00329023	PF04012.13
Transaldolase	18.8297	0.00493975	COG0176	Transaldolase/Fructose-6-phosphate aldolase	18.8297	0.00811447	PF00923.20
Nicotinamide mononucleotide (NMN) deamidase PncC	17.6574	0.00725071	COG1546	Competence-damaged protein	6.75077	0.401542	PF02464.18
Uncharacterized conserved protein YbaR, Trm112 family	17.3297	0.00809189	COG2835	Trm112p-like protein	23.6568	0.00148736	PF03966.17
D-alanine-D-alanine ligase and related ATP-grasp enzymes	13.9492	0.0251469	COG1181	D-ala D-ala ligase C-terminus	13.9492	0.0418894	PF07478.14
Predicted nucleic acid-binding protein, contains PIN domain	11.8002	0.0509754	COG1848	PIN domain	9.29627	0.190911	PF01850.22
Ribosomal protein L35	11.6579	0.0532603	COG0291	Ribosomal protein L35	11.6579	0.0891726	PF01632.20
UDP-N-acetylglucosamine:LPS N-acetylglucosamine transferase	10.464	0.0788112	COG0707	Glycosyltransferase family 28 N-terminal domain	18.3598	0.00952875	PF03033.21
Sialic acid synthase SpsE, contains C-terminal SAF domain	9.85677	0.0963664	COG2089	NeuB family	9.85677	0.163125	PF03102.15
Ribosomal protein S6	9.64081	0.10275	COG0360	Ribosomal protein S6	4.8748	0.662441	PF01250.18
Prephenate dehydratase	9.28113	0.113665	COG0077	Prephenate dehydratase	9.28113	0.191758	PF00800.19
Phosphatidylserine decarboxylase	8.79107	0.131304	COG0688	Phosphatidylserine decarboxylase	8.79107	0.222212	PF02666.16
Cold shock protein, CspA family	7.31609	0.204911	COG1278	'Cold-shock' DNA-binding domain	6.04517	0.492093	PF00313.23
Arsenate reductase and related proteins, glutaredoxin family	7.31609	0.204911	COG1393	ArsC family	10.4623	0.133414	PF03960.16
tRNA A37 threonylcarbamoyladenosine biosynthesis protein TsaE	7.31609	0.204911	COG0802	Threonylcarbamoyl adenosine biosynthesis protein TsaE	7.31609	0.34167	PF02367.18
Succinate dehydrogenase/fumarate reductase, Fe-S protein subunit	7.0361	0.221704	COG0479	2Fe-2S iron-sulfur cluster binding domain	5.4108	0.57659	PF13085.7
Uncharacterized conserved protein, glycosyltransferase A (GT-A) superfamily, DUF2064 family	6.53454	0.258688	COG3222	Uncharacterized protein conserved in bacteria (DUF2064)	4.62468	0.676716	PF09837.10
Prolipoprotein diacylglyceryltransferase	6.52673	0.258778	COG0682	Prolipoprotein diacylglyceryl transferase	6.52673	0.430696	PF01790.19
S-adenosylmethionine:tRNA-ribosyltransferase-isomerase (queuine synthetase)	6.04517	0.294593	COG0809	Queuosine biosynthesis protein	6.04517	0.492093	PF02547.16
Nitroreductase	6.04517	0.294593	COG0778	Nitroreductase family	6.04517	0.492093	PF00881.25
Acetyl-CoA acetyltransferase	5.98437	0.300022	COG0183	Thiolase, N-terminal domain	5.98437	0.501215	PF00108.24
Ca2+/Na+ antiporter	5.15479	0.366753	COG0530	Sodium/calcium exchanger protein	5.21204	0.608048	PF01699.25
N-methylhydantoinase A/oxoprolinase/acetone carboxylase, beta subunit	5.00742	0.380754	COG0145	Hydantoinase B/oxoprolinase	5.00742	0.639539	PF02538.15
Exonuclease VII small subunit	4.8856	0.393781	COG1722	Exonuclease VII small subunit	3.87638	0.725049	PF02609.17
Ribosomal protein S10	4.25104	0.443584	COG0051	Ribosomal protein S10p/S20e	4.25104	0.725049	PF00338.23
Succinyl-CoA synthetase, beta subunit	4.25104	0.443584	COG0045	ATP-grasp domain	1.93479	0.917266	PF08442.11
tRNA(Ile)-lysidine synthase TilS/MesJ	4.25104	0.443584	COG0037	PP-loop family	4.25104	0.725049	PF01171.21
Ketol-acid reductoisomerase	4.09532	0.455813	COG0059	Acetohydroxy acid isomeroreductase, NADPH-binding domain	2.39671	0.917266	PF07991.13
IMP dehydrogenase/GMP reductase	4.09532	0.455813	COG0516	IMP dehydrogenase / GMP reductase domain	4.09532	0.725049	PF00478.26
Ribosomal protein L23	4.09532	0.455813	COG0089	Ribosomal protein L23	4.09532	0.725049	PF00276.21
Ribosomal protein L4	4.09532	0.455813	COG0088	Ribosomal protein L4/L1 family	4.09532	0.725049	PF00573.23
Inosine/xanthosine triphosphate pyrophosphatase, all-alpha NTP-PPase family	4.09532	0.455813	COG0127	Ham1 family	4.09532	0.725049	PF01725.17
ATP-dependent Zn proteases	4.09532	0.455813	COG0465	Peptidase family M41	4.09532	0.725049	PF01434.19
Diaminopimelate epimerase	4.09532	0.455813	COG0253	Diaminopimelate epimerase	4.09532	0.725049	PF01678.20
DNA-directed RNA polymerase specialized sigma subunit, sigma54 homolog	4.09532	0.455813	COG1508	Sigma-54, DNA binding domain	4.09532	0.725049	PF04552.14
Transcription termination factor NusB	4.09532	0.455813	COG0781	NusB family	4.09532	0.725049	PF01029.19
Dephospho-CoA kinase	4.09532	0.455813	COG0237	Dephospho-CoA kinase	4.09532	0.725049	PF01121.21
Phosphoribosylaminoimidazole-succinocarboxamide synthase	4.01765	0.456394	COG0152	SAICAR synthetase	4.01765	0.725049	PF01259.19
Ribosomal protein L2	3.87638	0.460338	COG0090	Ribosomal Proteins L2, C-terminal domain	3.87638	0.725049	PF03947.19
Ribosomal protein S19	3.87638	0.460338	COG0185	Ribosomal protein S19	3.87638	0.725049	PF00203.22
Translation initiation factor IF-3	3.87638	0.460338	COG0290	Translation initiation factor IF-3, C-terminal domain	9.95241	0.158046	PF00707.23
4-hydroxy-3-methylbut-2-en-1-yl diphosphate synthase IspG/GcpE	3.87638	0.460338	COG0821	GcpE protein	3.87638	0.725049	PF04551.15
Predicted GTPases	3.87638	0.460338	COG1160	50S ribosome-binding GTPase	9.34886	0.187675	PF01926.24
2C-methyl-D-erythritol 2,4-cyclodiphosphate synthase	3.87638	0.460338	COG0245	YgbB family	3.87638	0.725049	PF02542.17
tRNA A37 threonylcarbamoyltransferase TsaD	3.87638	0.460338	COG0533	tRNA N6-adenosine threonylcarbamoyltransferase	1.93479	0.917266	PF00814.26
Gamma-glutamyltranspeptidase	3.87638	0.460338	COG0405	Gamma-glutamyltranspeptidase	3.87638	0.725049	PF01019.22
Adenylate kinase or related kinase	3.87638	0.460338	COG0563	Adenylate kinase	3.87638	0.725049	PF00406.23
Ribosomal protein L16/L10AE	3.72942	0.470481	COG0197	Ribosomal protein L16p/L10e	3.72942	0.741786	PF00252.19
DNA-directed RNA polymerase, beta subunit/140 kD subunit	3.72942	0.470481	COG0085	RNA polymerase Rpb2, domain 6	3.72942	0.741786	PF00562.29
Preprotein translocase subunit SecY	3.72942	0.470481	COG0201	SecY translocase	3.72942	0.741786	PF00344.21
Ribosomal protein L29	3.72942	0.470481	COG0255	Ribosomal L29 protein	3.72942	0.741786	PF00831.24
Ribosomal protein L15	3.72942	0.470481	COG0200	Ribosomal proteins 50S-L15, 50S-L18e, 60S-L27A	3.72942	0.741786	PF00828.20
Ornithine carbamoyltransferase	3.72942	0.470481	COG0078	Aspartate/ornithine carbamoyltransferase, Asp/Orn binding domain	3.72942	0.741786	PF00185.25
Ribosomal protein L10	3.72942	0.470481	COG0244	Ribosomal protein L10	3.72942	0.741786	PF00466.21
Phosphopantothenoylcysteine synthetase/decarboxylase	3.72942	0.470481	COG0452	DNA / pantothenate metabolism flavoprotein	5.00742	0.639539	PF04127.16
Ribosomal protein S20	3.22206	0.517877	COG0268	Ribosomal protein S20	1.97578	0.917266	PF01649.19
3-isopropylmalate dehydratase small subunit	2.9046	0.552346	COG0066	Aconitase C-terminal domain	2.9046	0.878332	PF00694.20
Sec-independent protein translocase protein TatA	2.9046	0.552346	COG1826	mttA/Hcf106 family	2.9046	0.878332	PF02416.17
Dihydrofolate reductase	2.9046	0.552346	COG0262	Dihydrofolate reductase	4.8856	0.662391	PF00186.20
Ribosomal protein S18	2.9046	0.552346	COG0238	Ribosomal protein S18	2.9046	0.878332	PF01084.21
16S rRNA C1402 N4-methylase RsmH	2.9046	0.552346	COG0275	MraW methylase family	2.9046	0.878332	PF01795.20
DNA-directed RNA polymerase, beta' subunit/160 kD subunit	2.66791	0.564006	COG0086	RNA polymerase Rpb1, domain 1	2.66791	0.88669	PF04997.13
Ribosomal protein L5	2.66791	0.564006	COG0094	ribosomal L5P family C-terminus	2.66791	0.88669	PF00673.22
Ribosomal protein L14	2.66791	0.564006	COG0093	Ribosomal protein L14p/L23e	2.66791	0.88669	PF00238.20
Glutamyl- or glutaminyl-tRNA synthetase	2.66791	0.564006	COG0008	tRNA synthetases class I (E and Q), catalytic domain	2.66791	0.88669	PF00749.22
DNA polymerase III, gamma/tau subunits	2.66791	0.564006	COG2812	DNA polymerase III, delta subunit	4.55027	0.676716	PF13177.7
Ribosomal protein L6P/L9E	2.66791	0.564006	COG0097	Ribosomal protein L6	2.66791	0.88669	PF00347.24
Predicted nucleic acid-binding protein, contains Zn-ribbon domain	2.66791	0.564006	COG2331	Zinc ribbon domain	2.66791	0.88669	PF09723.11
Ribosomal protein S8	2.66791	0.564006	COG0096	Ribosomal protein S8	2.66791	0.88669	PF00410.20
Chromosome partitioning ATPase, Mrp family, contains Fe-S cluster	2.66791	0.564006	COG0489	NUBPL iron-transfer P-loop NTPase	2.66791	0.88669	PF10609.10
Ribosomal protein S3	2.66791	0.564006	COG0092	Ribosomal protein S3, C-terminal domain	2.66791	0.88669	PF00189.21
Aspartate carbamoyltransferase, catalytic chain	2.66791	0.564006	COG0540	Aspartate/ornithine carbamoyltransferase, carbamoyl-P binding domain	2.66791	0.88669	PF02729.22
Ribosomal protein S5	2.66791	0.564006	COG0098	Ribosomal protein S5, C-terminal domain	2.66791	0.88669	PF03719.16
Dihydrodipicolinate reductase	2.66791	0.564006	COG0289	Dihydrodipicolinate reductase, C-terminus	2.66791	0.88669	PF05173.15
Ribosomal protein L22	2.66791	0.564006	COG0091	Ribosomal protein L22p/L17e	2.66791	0.88669	PF00237.20
Replicative DNA helicase	2.66791	0.564006	COG0305	DnaB-like helicase C terminal domain	2.66791	0.88669	PF03796.16
dsRNA-specific ribonuclease	2.66791	0.564006	COG0571	Ribonuclease-III-like	2.66791	0.88669	PF14622.7
Ribosomal protein L24	2.66791	0.564006	COG0198	Ribosomal proteins 50S L24/mitochondrial 39S L24	2.66791	0.88669	PF17136.5
Nucleotidyltransferase/DNA polymerase involved in DNA repair	2.31653	0.591177	COG0389	impB/mucB/samB family	11.4168	0.0972584	PF00817.21
Ribosomal protein L3	2.09418	0.605651	COG0087	Ribosomal protein L3	2.09418	0.917266	PF00297.23
4-hydroxy-L-threonine phosphate dehydrogenase PdxA	2.09418	0.605651	COG1995	Pyridoxal phosphate biosynthetic protein PdxA	2.09418	0.917266	PF04166.13
FoF1-type ATP synthase, membrane subunit a	2.09418	0.605651	COG0356	ATP synthase A chain	2.09418	0.917266	PF00119.21
Molecular chaperone GrpE (heat shock protein)	2.09418	0.605651	COG0576	GrpE	1.22002	0.917266	PF01025.20
Undecaprenyl pyrophosphate phosphatase UppP	2.09418	0.605651	COG1968	Bacitracin resistance protein BacA	2.09418	0.917266	PF02673.19
RecA/RadA recombinase	1.94342	0.605651	COG0468	recA bacterial DNA recombination protein	1.94342	0.917266	PF00154.22
Ribosomal protein L19	1.94342	0.605651	COG0335	Ribosomal protein L19	1.94342	0.917266	PF01245.21
Acetolactate synthase large subunit or other thiamine pyrophosphate-requiring enzyme	1.94342	0.605651	COG0028	Thiamine pyrophosphate enzyme, N-terminal TPP binding domain	4.09532	0.725049	PF02776.19
6,7-dimethyl-8-ribityllumazine synthase (Riboflavin synthase beta chain)	1.94342	0.605651	COG0054	6,7-dimethyl-8-ribityllumazine synthase	1.94342	0.917266	PF00885.20
Ribosomal protein S7	1.94342	0.605651	COG0049	Ribosomal protein S7p/S5e	1.94342	0.917266	PF00177.22
Translation elongation factor P (EF-P)/translation initiation factor 5A (eIF-5A)	1.94342	0.605651	COG0231	Elongation factor P, C-terminal	1.94342	0.917266	PF09285.12
Ribosomal protein L21	1.94342	0.605651	COG0261	Ribosomal prokaryotic L21 protein	1.94342	0.917266	PF00829.22
Chorismate synthase	1.94342	0.605651	COG0082	Chorismate synthase	1.94342	0.917266	PF01264.22
Nucleoside diphosphate kinase	1.94342	0.605651	COG0105	Nucleoside diphosphate kinase	1.94342	0.917266	PF00334.20
3,4-dihydroxy-2-butanone 4-phosphate synthase	1.94342	0.605651	COG0108	3,4-dihydroxy-2-butanone 4-phosphate synthase	4.18066	0.725049	PF00926.20
DNA polymerase III, alpha subunit	1.94342	0.605651	COG0587	Bacterial DNA polymerase III alpha NTPase domain	1.94342	0.917266	PF07733.13
GTPase involved in cell partioning and DNA repair	1.94342	0.605651	COG0536	GTP1/OBG	1.94342	0.917266	PF01018.23
Phosphopantetheine adenylyltransferase	1.94342	0.605651	COG0669	Cytidylyltransferase-like	4.55027	0.676716	PF01467.27
Recombinational DNA repair protein RecR	1.94342	0.605651	COG0353	Toprim domain	1.94342	0.917266	PF13662.7
Molybdopterin converting factor, small subunit	1.94342	0.605651	COG1977	ThiS family	4.55027	0.676716	PF02597.21
Homoserine dehydrogenase	1.94342	0.605651	COG0460	Homoserine dehydrogenase	1.94342	0.917266	PF00742.20
NAD kinase	1.94342	0.605651	COG0061	ATP-NAD kinase	1.94342	0.917266	PF01513.22
Lipoprotein signal peptidase	1.94342	0.605651	COG0597	Signal peptidase (SPase) II	1.94342	0.917266	PF01252.19
Chaperonin GroEL (HSP60 family)	1.93479	0.605651	COG0459	TCP-1/cpn60 chaperonin family	1.93479	0.917266	PF00118.25
ABC-type multidrug transport system, ATPase and permease component	1.93479	0.605651	COG1132	ABC transporter transmembrane region	13.811	0.043805	PF00664.24
S-adenosylhomocysteine hydrolase	1.93479	0.605651	COG0499	S-adenosyl-L-homocysteine hydrolase	1.93479	0.917266	PF05221.18
3'-phosphoadenosine 5'-phosphosulfate sulfotransferase (PAPS reductase)/FAD synthetase or related enzyme	1.93479	0.605651	COG0175	Phosphoadenosine phosphosulfate reductase family	1.93479	0.917266	PF01507.20
AICAR transformylase/IMP cyclohydrolase PurH	1.93479	0.605651	COG0138	AICARFT/IMPCHase bienzyme	1.93479	0.917266	PF01808.19
Endonuclease III	1.93479	0.605651	COG0177	HhH-GPD superfamily base excision DNA repair protein	4.55027	0.676716	PF00730.26
Glutamine synthetase	1.93479	0.605651	COG0174	Glutamine synthetase, catalytic domain	1.93479	0.917266	PF00120.25
Acetyl-CoA carboxylase beta subunit	1.93479	0.605651	COG0777	Carboxyl transferase domain	1.93479	0.917266	PF01039.23
Bacterial nucleoid DNA-binding protein	1.93479	0.605651	COG0776	Bacterial DNA-binding protein	1.93479	0.917266	PF00216.22
Branched-chain amino acid aminotransferase/4-amino-4-deoxychorismate lyase	1.93479	0.605651	COG0115	Amino-transferase class IV	1.93479	0.917266	PF01063.20
Glyoxylase or a related metal-dependent hydrolase, beta-lactamase superfamily II	1.93479	0.605651	COG0491	Metallo-beta-lactamase superfamily	1.93479	0.917266	PF00753.28
NAD-dependent DNA ligase	1.93479	0.605651	COG0272	NAD-dependent DNA ligase adenylation domain	5.4108	0.57659	PF01653.19
Asp-tRNAAsn/Glu-tRNAGln amidotransferase C subunit	1.93479	0.605651	COG0721	Glu-tRNAGln amidotransferase C subunit	1.93479	0.917266	PF02686.16
Sulfite reductase, beta subunit (hemoprotein)	1.93479	0.605651	COG0155	Nitrite and sulphite reductase 4Fe-4S domain	1.93479	0.917266	PF01077.23
RNA polymerase-binding transcription factor DksA	1.93479	0.605651	COG1734	Prokaryotic dksA/traR C4-type zinc finger	1.93479	0.917266	PF01258.18
Ribosomal silencing factor RsfS, regulates association of 30S and 50S subunits	1.93479	0.605651	COG0799	Ribosomal silencing factor during starvation	1.93479	0.917266	PF02410.16
6-phosphogluconolactonase/Glucosamine-6-phosphate isomerase/deaminase	1.93479	0.605651	COG0363	Glucosamine-6-phosphate isomerases/6-phosphogluconolactonase	4.09532	0.725049	PF01182.21
8-oxo-dGTP pyrophosphatase MutT and related house-cleaning NTP pyrophosphohydrolases, NUDIX family	1.93479	0.605651	COG0494	NUDIX domain	1.93479	0.917266	PF00293.29
Primosomal protein N' (replication factor Y) - superfamily II helicase	1.93479	0.605651	COG1198	3'DNA-binding domain (3'BD)	1.93479	0.917266	PF17764.2
UDP-N-acetylmuramyl pentapeptide phosphotransferase/UDP-N-acetylglucosamine-1-phosphate transferase	1.93479	0.605651	COG0472	Glycosyl transferase family 4	1.93479	0.917266	PF00953.22
Pyrimidine deaminase domain of riboflavin biosynthesis protein RibD	1.93479	0.605651	COG0117	RibD C-terminal domain	1.26818	0.917266	PF01872.18
Methylase of polypeptide chain release factors	1.93479	0.605651	COG2890	Methyltransferase small domain	7.55515	0.316138	PF05175.15
Ribosomal protein S12	1.22002	0.623273	COG0048	Ribosomal protein S12/S23	1.22002	0.917266	PF00164.26
tRNA U34 2-thiouridine synthase MnmA/TrmU, contains the PP-loop ATPase domain	1.22002	0.623273	COG0482	tRNA methyl transferase	1.22002	0.917266	PF03054.17
Periplasmic protein TonB, links inner and outer membranes	1.22002	0.623273	COG0810	Gram-negative bacterial TonB protein C-terminal	8.98567	0.210436	PF03544.15
mRNA-degrading endonuclease (mRNA interferase) HigB, toxic component of the HigAB toxin-antitoxin module	26.7188	0.00031626	COG4680	HigB_toxin, RelE-like toxic component of a toxin-antitoxin system	26.7188	0.000500208	PF09907.10
Membrane-bound lytic murein transglycosylase B	25.9667	0.000422164	COG2951	Transglycosylase SLT domain	32.2859	7.57419e-05	PF13406.7
Disulfide bond formation protein DsbB	25.9667	0.000422164	COG1495	Disulfide bond formation protein DsbB	25.9667	0.000660617	PF02600.17
Antitoxin component YafN of the YafNO toxin-antitoxin module, PHD/YefM family	25.5245	0.000488444	COG2161	Antitoxin Phd_YefM, type II toxin-antitoxin system	12.6468	0.0648468	PF02604.20
Coproporphyrinogen III oxidase	25.5245	0.000488444	COG0408	Coproporphyrinogen III oxidase	25.5245	0.000761108	PF01218.19
Glucokinase	22.8934	0.00125549	COG0837	Glucokinase	22.8934	0.00198818	PF02685.17
Transposase and inactivated derivatives, IS30 family	21.7573	0.00189518	COG2826	Helix-turn-helix domain	1.26818	0.917266	PF13936.7
NaMN:DMB phosphoribosyltransferase	21.7573	0.00189518	COG2038	Phosphoribosyltransferase	21.7573	0.00302169	PF02277.18
mRNA-degrading endonuclease, toxin component of the MazEF toxin-antitoxin module	18.587	0.00538934	COG2337	PemK-like, MazF-like toxin of type II toxin-antitoxin system	18.587	0.0088463	PF02452.18
Fructose-1,6-bisphosphatase	18.3598	0.00579397	COG0158	Fructose-1-6-bisphosphatase, N-terminal domain	21.7573	0.00302169	PF00316.21
Aconitase B	18.1559	0.006288	COG1049	Aconitate hydratase 2 N-terminus	18.1559	0.0103131	PF06434.14
Glycine cleavage system regulatory protein	13.3406	0.0304466	COG2716	ACT domain	17.2504	0.0134887	PF13740.7
D-alanyl-D-alanine carboxypeptidase	10.2928	0.083323	COG1686	D-alanyl-D-alanine carboxypeptidase	13.7606	0.0444066	PF00768.21
Nitrate reductase gamma subunit	28.0189	0.000202738	COG2181	Nitrate reductase gamma subunit	28.0189	0.000323827	PF02665.15
Sulfur relay (sulfurtransferase) protein, DsrC/TusE family	28.0189	0.000202738	COG2920	DsrC like protein	28.0189	0.000323827	PF04358.14
Uncharacterized conserved protein, DUF4415 family	26.7188	0.00031626	COG3514	BrnA antitoxin of type II toxin-antitoxin system	26.7188	0.000500208	PF14384.7
Fic family protein	22.4208	0.00150563	COG3177	Fic/DOC family N-terminal	30.3429	0.000140257	PF13784.7
Threonine/homoserine/homoserine lactone efflux protein	16.2207	0.0117273	COG1280	LysE type translocator	16.2207	0.0191409	PF01810.19
Membrane-anchored protein YidD, putatitve component of membrane protein insertase Oxa1/YidC/SpoIIIJ	9.17733	0.117719	COG0759	Putative membrane protein insertion efficiency factor	9.17733	0.198425	PF01809.19
Transcriptional regulator, contains Arc/MetJ-type RHH (ribbon-helix-helix) DNA-binding domain	30.9283	8.21667e-05	COG3609	Bacterial antitoxin of ParD toxin-antitoxin type II system and RHH	30.9283	0.000129359	PF03693.15
Plasmid maintenance system killer protein	25.9173	0.00042935	COG3549	RelE-like toxin of type II toxin-antitoxin system HigB	25.9173	0.0006724	PF05015.14
Uncharacterized protein involved in response to NO	25.9173	0.00042935	COG3213	NnrS protein	31.4207	0.00010814	PF05940.13
Site-specific DNA-cytosine methylase	14.7058	0.0193699	COG0270	C-5 cytosine-specific DNA methylase	14.7058	0.0321388	PF00145.18
Glutathione S-transferase	20.9907	0.00238395	COG0625	Glutathione S-transferase, N-terminal domain	20.1411	0.00508361	PF13417.7
Hemoglobin-like flavoprotein	15.6546	0.0142937	COG1017	Globin	30.4973	0.000139048	PF00042.23
Predicted nuclease of the RNAse H fold, HicB family	11.7918	0.0510363	COG1598	HicB_like antitoxin of bacterial toxin-antitoxin system	21.1657	0.00352182	PF15919.6
Glutamate dehydrogenase/leucine dehydrogenase	7.81487	0.175824	COG0334	Glutamate/Leucine/Phenylalanine/Valine dehydrogenase	9.38664	0.187675	PF00208.22
Monomeric isocitrate dehydrogenase	4.34156	0.434653	COG2838	Monomeric isocitrate dehydrogenase	4.34156	0.712604	PF03971.15
Cell division septal protein FtsQ	3.75792	0.470014	COG1589	Cell division protein FtsQ	24.7311	0.0010183	PF03799.16
Periplasmic DMSO/TMAO reductase YedYZ, molybdopterin-dependent catalytic subunit	2.2706	0.595649	COG2041	Oxidoreductase molybdopterin binding domain	1.97578	0.917266	PF00174.20
GMP synthase - Glutamine amidotransferase domain	0.871822	0.640523	COG0518	GMP synthase C terminal domain	24.2793	0.00118576	PF00958.23
tRNA G37 N-methylase TrmD	0.871822	0.640523	COG0336	tRNA (Guanine-1)-methyltransferase	0.871822	0.943293	PF01746.22
Ribonucleotide reductase alpha subunit	0.871822	0.640523	COG0209	Ribonucleotide reductase, barrel domain	0.871822	0.943293	PF02867.16
Polyphosphate kinase	0.871822	0.640523	COG0855	Polyphosphate kinase C-terminal domain 1	0.871822	0.943293	PF17941.2
Diaminopimelate decarboxylase	0.871822	0.640523	COG0019	Pyridoxal-dependent decarboxylase, pyridoxal binding domain	1.23634	0.917266	PF02784.17
Transcriptional and/or translational regulatory protein YebC/TACO1	0.871822	0.640523	COG0217	Transcriptional regulator	0.871822	0.943293	PF01709.21
N-acetylglutamate synthase (N-acetylornithine aminotransferase)	0.871822	0.640523	COG1364	ArgJ family	0.871822	0.943293	PF01960.19
16S rRNA G527 N7-methylase RsmG (former glucose-inhibited division protein B)	25.9869	0.000422164	COG0357	rRNA small subunit methyltransferase G	25.9869	0.000660617	PF02527.16
Uroporphyrinogen-III decarboxylase	23.4957	0.00101584	COG0407	Uroporphyrinogen decarboxylase (URO-D)	23.4957	0.00159138	PF01208.18
Anthranilate/para-aminobenzoate synthases component I	20.8077	0.00254022	COG0147	chorismate binding enzyme	4.55027	0.676716	PF00425.19
Biopolymer transport protein ExbD	20.8077	0.00254022	COG0848	Biopolymer transport protein ExbD/TolR	38.0001	7.15226e-06	PF02472.17
tRNA U34 5-carboxymethylaminomethyl modifying GTPase MnmE/TrmE	20.8077	0.00254022	COG0486	MnmE helical domain	9.6165	0.175662	PF12631.8
Chromosomal replication initiation ATPase DnaA	20.8077	0.00254022	COG0593	Bacterial dnaA protein	13.2701	0.0525163	PF00308.19
Indole-3-glycerol phosphate synthase	19.7989	0.00355452	COG0134	Indole-3-glycerol phosphate synthase	19.7989	0.00569488	PF00218.22
Glutamyl-tRNA reductase	19.7989	0.00355452	COG0373	Methylene-tetrahydromethanopterin dehydrogenase, N-terminal	28.0889	0.000323174	PF09176.12
Phosphoribosylcarboxyaminoimidazole (NCAIR) mutase	18.3538	0.00579397	COG0041	AIR carboxylase	4.55027	0.676716	PF00731.21
Preprotein translocase subunit SecE	16.9498	0.00932851	COG0690	SecE/Sec61-gamma subunits of protein translocation complex	4.87428	0.662441	PF00584.21
Citrate synthase	11.8376	0.0502978	COG0372	Citrate synthase, C-terminal domain	11.8376	0.0839945	PF00285.22
Ribosomal protein S15P/S13E	10.0555	0.0902725	COG0184	Ribosomal protein S15	10.0555	0.152966	PF00312.23
Tyrosyl-tRNA synthetase	9.02886	0.123347	COG0162	tRNA synthetases class I (W and Y)	1.26818	0.917266	PF00579.26
Porphobilinogen deaminase	9.02886	0.123347	COG0181	Porphobilinogen deaminase, dipyromethane cofactor binding domain	9.02886	0.208689	PF01379.21
tRNA-binding EMAP/Myf domain	27.9536	0.000208098	COG0073	tRNA synthetases class I (M)	1.93479	0.917266	PF09334.12
Glucose-6-phosphate isomerase	20.1803	0.00312963	COG0166	Phosphoglucose isomerase	16.4102	0.017919	PF00342.20
Acyl carrier protein	19.7973	0.00355452	COG0236	Phosphopantetheine attachment site	19.7973	0.00569488	PF00550.26
Adenylosuccinate synthase	19.7973	0.00355452	COG0104	Adenylosuccinate synthetase	19.7973	0.00569488	PF00709.22
Pyruvate dehydrogenase complex, dehydrogenase (E1) component	19.5864	0.00377846	COG2609	Pyruvate dehydrogenase E1 component middle domain	19.5864	0.00610481	PF17831.2
Ribosomal protein S21	17.8033	0.00687196	COG0828	Ribosomal protein S21	17.8033	0.0111256	PF01165.21
tRNA U34 5-carboxymethylaminomethyl modifying enzyme MnmG/GidA	16.7535	0.00981253	COG0445	Glucose inhibited division protein A	16.7535	0.0159657	PF01134.23
Na+ or H+-translocating membrane pyrophosphatase	16.4102	0.0110335	COG3808	Inorganic H+ pyrophosphatase	16.4102	0.017919	PF03030.17
NADPH-dependent 7-cyano-7-deazaguanine reductase QueF, C-terminal domain, T-fold superfamily	16.3235	0.0113133	COG0780	QueF-like protein	16.3235	0.0184031	PF14489.7
Putative ribosome biogenesis GTPase RsgA	16.3235	0.0113133	COG1162	RsgA GTPase	16.3235	0.0184031	PF03193.17
Exoribonuclease R	15.3388	0.015848	COG0557	RNB domain	15.3388	0.025767	PF00773.20
FoF1-type ATP synthase, beta subunit	14.7612	0.0190918	COG0055	ATP synthase alpha/beta family, nucleotide-binding domain	4.55027	0.676716	PF00006.26
Chromosome segregation and condensation protein ScpB	14.7612	0.0190918	COG1386	Segregation and condensation complex subunit ScpB	14.7612	0.0315454	PF04079.17
Undecaprenyl pyrophosphate synthase	14.4256	0.0211852	COG0020	Putative undecaprenyl diphosphate synthase	14.4256	0.0351593	PF01255.20
Purine nucleoside phosphorylase	14.4256	0.0211852	COG0005	Phosphorylase superfamily	4.55027	0.676716	PF01048.21
Predicted CDP-diglyceride synthetase/phosphatidate cytidylyltransferase	14.4256	0.0211852	COG4589	Cytidylyltransferase family	9.34886	0.187675	PF01148.21
ABC-type multidrug transport system, permease component	14.3823	0.0214109	COG0842	ABC-2 type transporter	11.8446	0.0839945	PF01061.25
DNA uptake protein ComE and related DNA-binding proteins	11.8446	0.0502978	COG1555	Helix-hairpin-helix motif	8.11177	0.272771	PF12836.8
Ribosomal protein L20	11.8362	0.0502978	COG0292	Ribosomal protein L20	11.8362	0.0839945	PF00453.19
FoF1-type ATP synthase, epsilon subunit	11.8362	0.0502978	COG0355	ATP synthase, Delta/Epsilon chain, beta-sandwich domain	11.8362	0.0839945	PF02823.17
Chromatin segregation and condensation protein Rec8/ScpA/Scc1, kleisin family	11.8362	0.0502978	COG1354	Segregation and condensation protein ScpA	11.8362	0.0839945	PF02616.15
Peptide methionine sulfoxide reductase MsrA	10.151	0.0873133	COG0225	Peptide methionine sulfoxide reductase	10.151	0.147917	PF01625.22
NAD-dependent dihydropyrimidine dehydrogenase, PreA subunit	9.80744	0.0972515	COG1146	4Fe-4S binding domain	1.26818	0.917266	PF00037.28
Riboflavin synthase alpha chain	9.80744	0.0972515	COG0307	Lumazine binding domain	9.80744	0.164557	PF00677.18
Heme/copper-type cytochrome/quinol oxidase, subunit 3	9.80744	0.0972515	COG1845	Cytochrome c oxidase subunit III	9.80744	0.164557	PF00510.19
Quinolinate synthase	9.80744	0.0972515	COG0379	Quinolinate synthetase A protein	9.80744	0.164557	PF02445.17
Phenylalanyl-tRNA synthetase beta subunit	9.80744	0.0972515	COG0072	B3/4 domain	10.7435	0.122516	PF03483.18
Ribosomal protein S1	9.80744	0.0972515	COG0539	S1 RNA binding domain	9.80744	0.164557	PF00575.24
ssRNA-specific RNase YbeY, 16S rRNA maturation enzyme	9.80744	0.0972515	COG0319	Uncharacterized protein family UPF0054	9.80744	0.164557	PF02130.18
Broad specificity polyphosphatase and 5'/3'-nucleotidase SurE	9.80744	0.0972515	COG0496	Survival protein SurE	9.80744	0.164557	PF01975.18
Nitrogen regulatory protein PII	9.34886	0.111212	COG0347	Nitrogen regulatory protein P-II	9.34886	0.187675	PF00543.23
Acyl-coenzyme A synthetase/AMP-(fatty) acid ligase	9.34886	0.111212	COG0365	AMP-binding enzyme	4.55027	0.676716	PF00501.29
Isocitrate/isopropylmalate dehydrogenase	9.34886	0.111212	COG0473	Isocitrate/isopropylmalate dehydrogenase	9.34886	0.187675	PF00180.21
5'-3' exonuclease	9.34886	0.111212	COG0258	DNA polymerase family A	9.34886	0.187675	PF00476.21
Protein chain release factor B	9.34886	0.111212	COG1186	PCRF domain	5.4108	0.57659	PF03462.19
Histidinol dehydrogenase	9.34886	0.111212	COG0141	Histidinol dehydrogenase	9.34886	0.187675	PF00815.21
Argininosuccinate lyase	9.34886	0.111212	COG0165	Lyase	4.55027	0.676716	PF00206.21
Heme/copper-type cytochrome/quinol oxidase, subunit 1	9.34886	0.111212	COG0843	Cytochrome C and Quinol oxidase polypeptide I	9.34886	0.187675	PF00115.21
Cysteinyl-tRNA synthetase	9.34886	0.111212	COG0215	tRNA synthetases class I (C) catalytic domain	9.34886	0.187675	PF01406.20
Outer membrane protein TolC	9.34886	0.111212	COG1538	Outer membrane efflux protein	9.34886	0.187675	PF02321.19
Predicted exporter protein, RND superfamily	9.34886	0.111212	COG1033	MMPL family	9.34886	0.187675	PF03176.16
Acyl-CoA dehydrogenase related to the alkylation response protein AidB	9.02758	0.123347	COG1960	Domain of unknown function (DUF1974)	38	7.15226e-06	PF09317.12
7-cyano-7-deazaguanine synthase (queuosine biosynthesis)	8.88992	0.128248	COG0603	Queuosine biosynthesis protein QueC	8.88992	0.217422	PF06508.14
Replication-associated recombination protein RarA (DNA-dependent ATPase)	7.5559	0.190305	COG2256	MgsA AAA+ ATPase C terminal	7.5559	0.316138	PF12002.9
Ribosome-binding ATPase YchF, GTP1/OBG family	7.5559	0.190305	COG0012	Protein of unknown function (DUF933)	7.5559	0.316138	PF06071.14
N-acetyl-gamma-glutamylphosphate reductase	7.5559	0.190305	COG0002	Semialdehyde dehydrogenase, NAD binding domain	7.5559	0.316138	PF01118.25
Phenylalanyl-tRNA synthetase alpha subunit	7.5559	0.190305	COG0016	tRNA synthetases class II core domain (F)	7.5559	0.316138	PF01409.21
Cytidylate kinase	7.5559	0.190305	COG0283	Cytidylate kinase	7.5559	0.316138	PF02224.19
Glyceraldehyde-3-phosphate dehydrogenase/erythrose-4-phosphate dehydrogenase	7.10519	0.21707	COG0057	Glyceraldehyde 3-phosphate dehydrogenase, C-terminal domain	7.10519	0.360267	PF02800.21
Holliday junction resolvasome RuvABC, ATP-dependent DNA helicase subunit	7.10519	0.21707	COG2255	Holliday junction DNA helicase RuvB P-loop domain	7.10519	0.360267	PF05496.13
FoF1-type ATP synthase, gamma subunit	7.10519	0.21707	COG0224	ATP synthase	7.10519	0.360267	PF00231.20
7,8-dihydro-6-hydroxymethylpterin-pyrophosphokinase	6.75077	0.242005	COG0801	7,8-dihydro-6-hydroxymethylpterin-pyrophosphokinase (HPPK)	6.75077	0.401542	PF01288.21
Methionine synthase I (cobalamin-dependent), methyltransferase domain	5.4108	0.342818	COG0646	Vitamin B12 dependent methionine synthase, activation domain	4.13458	0.725049	PF02965.18
CTP synthase (UTP-ammonia lyase)	5.4108	0.342818	COG0504	CTP synthase N-terminus	5.4108	0.57659	PF06418.15
Ribonuclease G or E	5.4108	0.342818	COG1530	Ribonuclease E/G family	5.4108	0.57659	PF10150.10
Ketopantoate hydroxymethyltransferase	5.4108	0.342818	COG0413	Ketopantoate hydroxymethyltransferase	5.4108	0.57659	PF02548.16
NH3-dependent NAD+ synthetase	5.4108	0.342818	COG0171	NAD synthase	5.4108	0.57659	PF02540.18
Anthranilate phosphoribosyltransferase	5.4108	0.342818	COG0547	Glycosyl transferase family, a/b domain	9.34886	0.187675	PF00591.22
ABC-type transporter Mla maintaining outer membrane lipid asymmetry, permease component MlaE	5.4108	0.342818	COG0767	Permease MlaE	5.4108	0.57659	PF02405.17
Molybdopterin or thiamine biosynthesis adenylyltransferase	5.4108	0.342818	COG0476	ThiF family	1.93479	0.917266	PF00899.22
Epoxyqueuosine reductase QueG (queuosine biosynthesis)	5.4108	0.342818	COG1600	4Fe-4S double cluster binding domain	3.87638	0.725049	PF13484.7
Uncharacterized membrane protein YfcA	5.4108	0.342818	COG0730	Sulfite exporter TauE/SafE	5.4108	0.57659	PF01925.20
DNA-binding transcriptional regulator, IscR family	5.4108	0.342818	COG1959	Iron-dependent Transcriptional regulator	4.09532	0.725049	PF02082.21
Folylpolyglutamate synthase/Dihydropteroate synthase	5.4108	0.342818	COG0285	Mur ligase middle domain	4.55027	0.676716	PF08245.13
Molybdenum cofactor biosynthesis enzyme	5.2561	0.356541	COG0315	MoaC family	5.2561	0.601188	PF01967.22
MraZ, DNA-binding transcriptional regulator and inhibitor of RsmH methyltransferase activity	5.2561	0.356541	COG2001	MraZ protein, putative antitoxin-like	5.2561	0.601188	PF02381.19
Holliday junction resolvasome RuvABC endonuclease subunit	5.2561	0.356541	COG0817	Crossover junction endodeoxyribonuclease RuvC	5.2561	0.601188	PF02075.18
FoF1-type ATP synthase, delta subunit	5.2561	0.356541	COG0712	ATP synthase delta (OSCP) subunit	5.2561	0.601188	PF00213.19
Excinuclease UvrABC ATPase subunit	4.55027	0.413001	COG0178	UvrA interaction domain	4.55027	0.676716	PF17760.2
Imidazoleglycerol phosphate dehydratase HisB	4.55027	0.413001	COG0131	Imidazoleglycerol-phosphate dehydratase	4.55027	0.676716	PF00475.19
Asp-tRNAAsn/Glu-tRNAGln amidotransferase A subunit or related amidase	4.55027	0.413001	COG0154	Amidase	4.55027	0.676716	PF01425.22
Ammonia channel protein AmtB	4.55027	0.413001	COG0004	Ammonium Transporter Family	4.55027	0.676716	PF00909.22
DNA segregation ATPase FtsK/SpoIIIE and related proteins	4.55027	0.413001	COG1674	FtsK/SpoIIIE family	1.93479	0.917266	PF01580.19
Glutamate-1-semialdehyde aminotransferase	4.55027	0.413001	COG0001	Aminotransferase class-III	1.26818	0.917266	PF00202.22
Isopropylmalate/homocitrate/citramalate synthases	4.55027	0.413001	COG0119	HMGL-like	4.55027	0.676716	PF00682.20
3-oxoacyl-(acyl-carrier-protein) synthase	4.55027	0.413001	COG0304	Beta-ketoacyl synthase, N-terminal domain	14.4256	0.0351593	PF00109.27
Superfamily II DNA and RNA helicase	4.55027	0.413001	COG0513	DEAD/DEAH box helicase	4.55027	0.676716	PF00270.30
Pyruvate/2-oxoglutarate dehydrogenase complex, dihydrolipoamide acyltransferase (E2) component	4.55027	0.413001	COG0508	2-oxoacid dehydrogenases acyltransferase (catalytic domain)	1.93479	0.917266	PF00198.24
Peptidyl-prolyl cis-trans isomerase (rotamase) - cyclophilin family	4.55027	0.413001	COG0652	Cyclophilin type peptidyl-prolyl cis-trans isomerase/CLD	4.55027	0.676716	PF00160.22
Preprotein translocase subunit SecA (ATPase, RNA helicase)	4.55027	0.413001	COG0653	SecA DEAD-like domain	4.55027	0.676716	PF07517.15
Diadenosine tetraphosphatase ApaH/serine/threonine protein phosphatase, PP2A family	4.55027	0.413001	COG0639	Calcineurin-like phosphoesterase superfamily domain	4.55027	0.676716	PF12850.8
ATP phosphoribosyltransferase	4.55027	0.413001	COG0040	ATP phosphoribosyltransferase	4.55027	0.676716	PF01634.19
Shikimate 5-dehydrogenase	4.55027	0.413001	COG0169	Shikimate dehydrogenase substrate binding domain	1.93479	0.917266	PF08501.12
Glutamine phosphoribosylpyrophosphate amidotransferase	4.55027	0.413001	COG0034	Glutamine amidotransferase domain	4.55027	0.676716	PF13522.7
Dihydrodipicolinate synthase/N-acetylneuraminate lyase	4.55027	0.413001	COG0329	Dihydrodipicolinate synthetase family	4.55027	0.676716	PF00701.23
Malonyl CoA-acyl carrier protein transacylase	4.55027	0.413001	COG0331	Acyl transferase domain	4.55027	0.676716	PF00698.22
Predicted Zn-dependent peptidase	4.55027	0.413001	COG0612	Insulinase (Peptidase family M16)	10.0555	0.152966	PF00675.21
tRNA-dihydrouridine synthase	4.55027	0.413001	COG0042	Dihydrouridine synthase (Dus)	4.55027	0.676716	PF01207.18
ABC-type transport system involved in cytochrome c biogenesis, permease component	4.55027	0.413001	COG0755	Cytochrome C assembly protein	4.55027	0.676716	PF01578.21
3-hydroxymyristoyl/3-hydroxydecanoyl-(acyl carrier protein) dehydratase	4.55027	0.413001	COG0764	FabA-like domain	25.4984	0.000761108	PF07977.14
Glycine cleavage system H protein (lipoate-binding)	4.55027	0.413001	COG0509	Glycine cleavage H-protein	4.55027	0.676716	PF01597.20
DnaJ-class molecular chaperone with C-terminal Zn finger domain	4.55027	0.413001	COG0484	DnaJ C terminal domain	4.55027	0.676716	PF01556.19
3-oxoacyl-[acyl-carrier-protein] synthase III	4.55027	0.413001	COG0332	3-Oxoacyl-[acyl-carrier-protein (ACP)] synthase III C terminal	4.55027	0.676716	PF08541.11
4-hydroxybenzoate polyprenyltransferase	4.55027	0.413001	COG0382	UbiA prenyltransferase family	4.55027	0.676716	PF01040.19
Lipopolysaccharide export LptBFGC system, permease protein LptF	4.55027	0.413001	COG0795	Lipopolysaccharide export system permease LptF/LptG	4.55027	0.676716	PF03739.15
Molybdopterin biosynthesis enzyme MoaB	4.55027	0.413001	COG0521	Probable molybdopterin binding domain	4.55027	0.676716	PF00994.25
Archaeal fructose-1,6-bisphosphatase or related enzyme of inositol monophosphatase family	4.55027	0.413001	COG0483	Inositol monophosphatase family	4.55027	0.676716	PF00459.26
Chromosome segregation protein Spo0J, contains ParB-like nuclease domain	4.55027	0.413001	COG1475	ParB-like nuclease domain	4.55027	0.676716	PF02195.19
Pterin-4a-carbinolamine dehydratase	4.32995	0.435409	COG2154	Pterin 4 alpha carbinolamine dehydratase	4.32995	0.712604	PF01329.20
Ribosomal protein L28	4.32995	0.435409	COG0227	Ribosomal L28 family	4.32995	0.712604	PF00830.20
FoF1-type ATP synthase, membrane subunit b or b'	4.32995	0.435409	COG0711	ATP synthase B/B' CF(0)	5.2561	0.601188	PF00430.19
Diadenosine tetraphosphate (Ap4A) hydrolase or other HIT family hydrolase	2.39671	0.583396	COG0537	HIT domain	2.39671	0.917266	PF01230.24
Ribosomal protein L31	2.39671	0.583396	COG0254	Ribosomal protein L31	2.39671	0.917266	PF01197.19
Heme A synthase	2.39671	0.583396	COG1612	Cytochrome oxidase assembly protein	2.39671	0.917266	PF02628.16
Outer membrane protein assembly factor BamD, BamD/ComL family	30.7071	8.83227e-05	COG4105	Outer membrane lipoprotein	7.83189	0.291454	PF13525.7
Leucyl aminopeptidase	20.935	0.00243474	COG0260	Cytosol aminopeptidase family, catalytic domain	20.935	0.00384596	PF00883.22
GTP cyclohydrolase I	12.3129	0.0429013	COG0302	GTP cyclohydrolase I	12.3129	0.072386	PF01227.23
Protoheme ferro-lyase (ferrochelatase)	10.2468	0.0846738	COG0276	Ferrochelatase	10.2468	0.143535	PF00762.20
Na+-transporting NADH:ubiquinone oxidoreductase, subunit NqrA	14.7132	0.0193645	COG1726	Na(+)-translocating NADH-quinone reductase subunit A (NQRA)	14.7132	0.0320677	PF05896.12
Na+-transporting NADH:ubiquinone oxidoreductase, subunit NqrD	13.5588	0.028294	COG1347	Rnf-Nqr subunit, membrane protein	13.5588	0.0475909	PF02508.15
Na+-transporting NADH:ubiquinone oxidoreductase, subunit NqrF	13.5588	0.028294	COG2871	Oxidoreductase NAD-binding domain	7.0361	0.367122	PF00175.22
Na+-transporting NADH:ubiquinone oxidoreductase, subunit NqrC	12.9895	0.0341846	COG2869	FMN-binding domain	7.4769	0.324216	PF04205.15
Peptide methionine sulfoxide reductase MsrB	6.23048	0.280015	COG0229	SelR domain	6.23048	0.466651	PF01641.19
Formylmethanofuran dehydrogenase subunit C	15.635	0.0143799	COG2218	GXGXG motif	19.6222	0.00609299	PF01493.20
Tryptophan synthase alpha chain	10.3497	0.0817337	COG0159	Tryptophan synthase alpha chain	10.3497	0.138271	PF00290.21
NADH-FMN oxidoreductase RutF, flavin reductase (DIM6/NTAB) family	10.3497	0.0817337	COG1853	Flavin reductase like domain	10.3497	0.138271	PF01613.19
3-deoxy-D-manno-octulosonate 8-phosphate phosphatase KdsC and related HAD superfamily phosphatases	8.93506	0.12655	COG1778	haloacid dehalogenase-like hydrolase	4.55027	0.676716	PF08282.13
Uncharacterized membrane protein YphA, DoxX/SURF4 family	25.4889	0.000488444	COG2259	DoxX	10.3907	0.136846	PF07681.13
Predicted amidophosphoribosyltransferases	17.851	0.0067582	COG1040	Double zinc ribbon domain	22.4218	0.00239881	PF18912.1
sRNA-binding carbon storage regulator CsrA	15.4665	0.0152239	COG1551	Global regulator protein family	15.4665	0.0248201	PF02599.17
Ribonuclease HI	14.7188	0.0193552	COG0328	RNase H	11.8644	0.0835224	PF00075.25
Zn-dependent protease (includes SpoIVFB)	13.825	0.0260616	COG1994	Peptidase family M50	4.55027	0.676716	PF02163.23
Adenylyl- and sulfurtransferase ThiI, participates in tRNA 4-thiouridine and thiamine biosynthesis	13.4909	0.0290139	COG0301	NFACT protein RNA binding domain	19.1821	0.00715116	PF18297.2
Protein-L-isoaspartate O-methyltransferase	12.0364	0.0469829	COG2518	Protein-L-isoaspartate(D-aspartate) O-methyltransferase (PCMT)	12.0364	0.0786975	PF01135.20
Pyruvate kinase	12.0364	0.0469829	COG0469	Pyruvate kinase, barrel domain	12.0364	0.0786975	PF00224.22
SOS-response transcriptional repressor LexA (RecA-mediated autopeptidase)	10.5088	0.0778572	COG1974	Peptidase S24-like	26.4722	0.000549712	PF00717.24
Uncharacterized membrane protein YgdD, TMEM256/DUF423 family	10.3486	0.0817337	COG2363	Protein of unknown function (DUF423)	10.3486	0.138271	PF04241.16
Valyl-tRNA synthetase	9.87084	0.0959234	COG0525	tRNA synthetases class I (I, L, M and V)	4.55027	0.676716	PF00133.23
Translation elongation factor EF-Ts	9.87084	0.0959234	COG0264	Elongation factor TS	9.87084	0.162365	PF00889.20
Ferredoxin subunit of nitrite reductase or a ring-hydroxylating dioxygenase	9.08863	0.121231	COG2146	Iron-sulfur cluster assembly protein	19.1281	0.00721982	PF01883.20
Phosphoribosylaminoimidazole (AIR) synthetase	9.08863	0.121231	COG0150	AIR synthase related protein, C-terminal domain	4.55027	0.676716	PF02769.23
REP element-mobilizing transposase RayT	9.01857	0.123524	COG1943	Transposase IS200 like	9.53516	0.180952	PF01797.17
6-phosphofructokinase	8.99072	0.124265	COG0205	Phosphofructokinase	8.99072	0.210436	PF00365.21
tmRNA-binding protein	6.90524	0.231037	COG0691	SmpB protein	6.90524	0.383075	PF01668.19
Pyrroline-5-carboxylate reductase	6.74931	0.242005	COG0345	Pyrroline-5-carboxylate reductase dimerisation	6.74931	0.401542	PF14748.7
Predicted thiol-disulfide oxidoreductase YuxK, DCC family	6.32004	0.272463	COG3011	Protein of unknown function, DUF393	16.4047	0.017919	PF04134.13
Pimeloyl-ACP methyl ester carboxylesterase	6.07702	0.292415	COG0596	alpha/beta hydrolase fold	3.85177	0.725049	PF00561.21
Transcription termination factor Rho	5.5837	0.334513	COG1158	Rho termination factor, RNA-binding domain	1.928	0.917266	PF07497.13
Carbamoylphosphate synthase small subunit	5.5837	0.334513	COG0505	Carbamoyl-phosphate synthase small chain, CPSase domain	5.5837	0.563524	PF00988.23
Ribosomal protein S2	5.5837	0.334513	COG0052	Ribosomal protein S2	5.5837	0.563524	PF00318.21
Ribosomal protein L33	4.47497	0.420963	COG0267	Ribosomal protein L33	4.47497	0.690212	PF00471.21
Predicted Rossmann fold nucleotide-binding protein DprA/Smf involved in DNA uptake	4.27478	0.441792	COG0758	DNA recombination-mediator protein A	4.27478	0.722787	PF02481.16
Transcriptional regulator NrdR, contains Zn-ribbon and ATP-cone domains	4.13458	0.455813	COG1327	ATP cone domain	5.4108	0.57659	PF03477.17
50S ribosomal subunit-associated GTPase HflX	4.13458	0.455813	COG2262	GTP-binding GTPase N-terminal	4.13458	0.725049	PF13167.7
6-pyruvoyl-tetrahydropterin synthase	4.13458	0.455813	COG0720	6-pyruvoyl tetrahydropterin synthase	4.13458	0.725049	PF01242.20
Acetyl-CoA carboxylase alpha subunit	3.79609	0.466105	COG0825	Acetyl co-enzyme A carboxylase carboxyltransferase alpha subunit	3.79609	0.734885	PF03255.15
Pentose-5-phosphate-3-epimerase	3.54896	0.48774	COG0036	Ribulose-phosphate 3 epimerase family	3.54896	0.770297	PF00834.20
Phosphoribosylamine-glycine ligase	3.54896	0.48774	COG0151	Phosphoribosylglycinamide synthetase, ATP-grasp (A) domain	3.54896	0.770297	PF01071.20
Phosphoribosyl-AMP cyclohydrolase	3.54896	0.48774	COG0139	Phosphoribosyl-AMP cyclohydrolase	3.54896	0.770297	PF01502.19
tRNA G46 methylase TrmB	3.54896	0.48774	COG0220	Putative methyltransferase	3.54896	0.770297	PF02390.18
Peptide deformylase	3.54896	0.48774	COG0242	Polypeptide deformylase	3.54896	0.770297	PF01327.22
Ribonuclease D	3.54896	0.48774	COG0349	3'-5' exonuclease	3.54896	0.770297	PF01612.21
16S rRNA A1518 and A1519 N6-dimethyltransferase RsmA/KsgA/DIM1 (may also have DNA glycosylase/AP lyase activity)	3.54896	0.48774	COG0030	Ribosomal RNA adenine dimethylase	6.32004	0.455551	PF00398.21
Molecular chaperone DnaK (HSP70)	3.26155	0.514584	COG0443	Hsp70 protein	3.26155	0.814671	PF00012.21
Histidyl-tRNA synthetase	3.26155	0.514584	COG0124	Histidyl-tRNA synthetase	3.26155	0.814671	PF13393.7
Rad3-related DNA helicase	3.26155	0.514584	COG1199	Helicase C-terminal domain	3.26155	0.814671	PF13307.7
3-hydroxyacyl-CoA dehydrogenase	3.26155	0.514584	COG1250	3-hydroxyacyl-CoA dehydrogenase, NAD binding domain	15.3388	0.025767	PF02737.19
Membrane associated serine protease, rhomboid family	3.26155	0.514584	COG0705	Rhomboid family	3.26155	0.814671	PF01694.23
Fluoride ion exporter CrcB/FEX, affects chromosome condensation	3.25839	0.514584	COG0239	CrcB-like protein, Camphor Resistance (CrcB)	3.25839	0.814969	PF02537.16
Ca2+-binding protein, RTX toxin-related	2.98042	0.545179	COG2931	Cadherin-like beta sandwich domain	38	7.15226e-06	PF12733.8
Argininosuccinate synthase	2.98042	0.545179	COG0137	Arginosuccinate synthase	2.98042	0.865239	PF00764.20
Acetolactate synthase, small subunit	2.70327	0.564006	COG0440	Small subunit of acetolactate synthase	2.70327	0.88669	PF10369.10
tRNA nucleotidyltransferase/poly(A) polymerase	2.07167	0.605651	COG0617	Poly A polymerase head domain	2.07167	0.917266	PF01743.21
tRNA U38,U39,U40 pseudouridine synthase TruA	2.07167	0.605651	COG0101	tRNA pseudouridine synthase	2.07167	0.917266	PF01416.21
Ribosomal protein S16	1.928	0.605651	COG0228	Ribosomal protein S16	1.928	0.917266	PF00886.20
Ferredoxin	1.928	0.605651	COG1145	4Fe-4S dicluster domain	3.85177	0.725049	PF14697.7
Co-chaperonin GroES (HSP10)	1.23634	0.623273	COG0234	Chaperonin 10 Kd subunit	1.23634	0.917266	PF00166.22
Excinuclease UvrABC helicase subunit UvrB	1.23634	0.623273	COG0556	UvrB interaction domain	1.23634	0.917266	PF17757.2
Imidazole glycerol phosphate synthase subunit HisF	1.23634	0.623273	COG0107	Histidine biosynthesis protein	4.55027	0.676716	PF00977.22
Biotin carboxyl carrier protein	1.23634	0.623273	COG0511	Biotin-requiring enzyme	1.57577	0.917266	PF00364.23
Serine acetyltransferase	1.23634	0.623273	COG1045	Bacterial transferase hexapeptide (six repeats)	4.55027	0.676716	PF00132.25
DNA mismatch repair ATPase MutS	1.23634	0.623273	COG0249	MutS domain V	1.23634	0.917266	PF00488.22
Superfamily I DNA or RNA helicase	1.23634	0.623273	COG0210	UvrD/REP helicase N-terminal domain	1.93479	0.917266	PF00580.22
Heme/copper-type cytochrome/quinol oxidase, subunit 2	1.23634	0.623273	COG1622	Cytochrome C oxidase subunit II, periplasmic domain	1.23634	0.917266	PF00116.21
tRNA A37 N6-isopentenylltransferase MiaA	1.23634	0.623273	COG0324	IPP transferase	1.23634	0.917266	PF01715.18
Acyl-CoA thioesterase FadM	1.23634	0.623273	COG0824	Thioesterase superfamily	1.23634	0.917266	PF03061.23
ABC-type transporter Mla maintaining outer membrane lipid asymmetry, periplasmic component MlaD	1.23634	0.623273	COG1463	MlaD protein	1.23634	0.917266	PF02470.21
Formylmethanofuran:tetrahydromethanopterin formyltransferase	34.2262	2.50429e-05	COG2037	Formylmethanofuran-tetrahydromethanopterin formyltransferase	34.2262	3.75067e-05	PF01913.19
Adenine specific DNA methylase Mod	34.2262	2.50429e-05	COG2189	DNA methylase	10.3486	0.138271	PF01555.19
Uncharacterized protein, UPF0264 family	34.2262	2.50429e-05	COG1891	4-HFC-P synthase	34.2262	3.75067e-05	PF04476.14
Uncharacterized protein, hydantoinase/oxoprolinase family	34.2262	2.50429e-05	COG1548	Hydantoinase/oxoprolinase	25.412	0.000789382	PF01968.19
Triphosphoribosyl-dephospho-CoA synthetase	30.9436	8.21667e-05	COG1767	ATP:dephospho-CoA triphosphoribosyl transferase	30.9436	0.000128975	PF01874.17
Glutamine synthetase adenylyltransferase	30.6553	8.83227e-05	COG1391	Glutamate-ammonia ligase adenylyltransferase	27.4144	0.000395287	PF03710.16
Thiamin biosynthesis thiazole synthase ThiGH, ThiG subunit	30.3833	8.95358e-05	COG2022	Thiazole biosynthesis protein ThiG	30.3833	0.000140257	PF05690.15
Formaldehyde-activating enzyme nesessary for methanogenesis	28.0889	0.000198881	COG1795	Formaldehyde-activating enzyme (Fae)	28.0889	0.000323174	PF08714.12
Osmotically-inducible protein OsmY, contains BON domain	28.0889	0.000198881	COG2823	BON domain	30.9436	0.000128975	PF04972.18
Phosphoribosyl-ATP pyrophosphohydrolase	23.522	0.00100623	COG0140	Phosphoribosyl-ATP pyrophosphohydrolase	16.1406	0.0197211	PF01503.18
Uncharacterized OsmC-related protein	23.522	0.00100623	COG1765	OsmC-like protein	17.8269	0.0110259	PF02566.20
Phosphatidylserine/phosphatidylglycerophosphate/cardiolipin synthase or related enzyme	23.4409	0.00103435	COG1502	PLD-like domain	20.8313	0.00400092	PF13091.7
Bacterioferritin-associated ferredoxin	21.7515	0.00189518	COG2906	BFD-like [2Fe-2S] binding domain	18.5576	0.00891962	PF04324.16
UDP-3-O-acyl-N-acetylglucosamine deacetylase	21.7515	0.00189518	COG0774	UDP-3-O-acyl N-acetylglycosamine deacetylase	19.5915	0.00610481	PF03331.14
Glutamate or tyrosine decarboxylase or a related PLP-dependent protein	21.0924	0.00230319	COG0076	Pyridoxal-dependent decarboxylase conserved domain	21.0924	0.00362604	PF00282.20
ATP-dependent protease HslVU (ClpYQ), peptidase subunit	20.3032	0.00298991	COG5405	Proteasome subunit	12.4315	0.0694459	PF00227.27
Uncharacterized conserved protein YhdP, contains DUF3971 and AsmA2 domains	19.5959	0.00377846	COG3164	Protein of unknown function	38	7.15226e-06	PF13116.7
Type I site-specific restriction-modification system, R (restriction) subunit and related helicases ...	19.5959	0.00377846	COG0610	SWI2/SNF2 ATPase	19.5959	0.00610481	PF18766.2
Mg/Co/Ni transporter MgtE (contains CBS domain)	19.4896	0.00392281	COG2239	Divalent cation transporter	15.8801	0.0212311	PF01769.17
Outer membrane lipoprotein LptE/RlpB (LPS assembly)	19.1821	0.00437382	COG2980	Lipopolysaccharide-assembly	6.32004	0.455551	PF04390.13
Sirohydrochlorin ferrochelatase	18.8542	0.00492716	COG2138	CbiX	18.7689	0.00826023	PF01903.18
Deoxycytidine triphosphate deaminase	18.1381	0.00631983	COG0717	dUTPase	10.5728	0.128881	PF00692.20
Precorrin-6B methylase 1	17.9803	0.00654112	COG2241	Tetrapyrrole (Corrin/Porphyrin) Methylases	14.1293	0.0393063	PF00590.21
Exopolyphosphatase/pppGpp-phosphohydrolase	16.6548	0.0101397	COG0248	Ppx/GppA phosphatase family	16.6548	0.0164688	PF02541.17
Phosphate-selective porin	15.8214	0.0134549	COG3746	Phosphate-selective porin O and P	3.71499	0.743007	PF07396.12
Aspartate 1-decarboxylase	14.4102	0.0212904	COG0853	Aspartate decarboxylase	14.4102	0.0353472	PF02261.17
Integral membrane protein, interacts with FtsH	13.8948	0.0254647	COG0670	Inhibitor of apoptosis-promoting Bax1	13.7314	0.0447907	PF01027.21
Type I restriction-modification system, DNA methylase subunit	13.5474	0.0283824	COG0286	N-6 DNA Methylase	14.0119	0.0410334	PF02384.17
Sec-independent protein secretion pathway component TatC	12.4622	0.0408892	COG0805	Sec-independent protein translocase protein (TatC)	5.4108	0.57659	PF00902.19
Endonuclease YncB, thermonuclease family	10.5234	0.0777128	COG1525	Staphylococcal nuclease homologue	7.92374	0.283646	PF00565.18
RNase P protein component	10.3624	0.0814719	COG0594	Ribonuclease P	9.45704	0.185608	PF00825.19
Fructose/tagatose bisphosphate aldolase	9.96111	0.0930994	COG0191	Fructose-bisphosphate aldolase class-II	9.96111	0.157723	PF01116.21
16S rRNA U1498 N3-methylase RsmE	9.76372	0.0987251	COG1385	RNA methyltransferase	9.76372	0.167071	PF04452.15
NAD/NADP transhydrogenase beta subunit	8.7973	0.131169	COG1282	NAD(P) transhydrogenase beta subunit	8.7973	0.22196	PF02233.17
NhaP-type Na+/H+ or K+/H+ antiporter	8.67173	0.135935	COG0025	Sodium/hydrogen exchanger family	10.5728	0.128881	PF00999.22
Protein affecting phage T7 exclusion by the F plasmid, UPF0716 family	7.23122	0.210218	COG3030	FxsA cytoplasmic membrane protein	7.23122	0.351	PF04186.14
Glutathione synthase/RimK-type ligase, ATP-grasp superfamily	23.4408	0.00103435	COG0189	RimK-like ATP-grasp domain	19.8104	0.00569488	PF08443.12
Sulfite exporter TauE/SafE	16.5862	0.0103802	COG2836	Cytochrome C biogenesis protein transmembrane region	16.5862	0.0168549	PF13386.7
Uncharacterized membrane protein, required for colicin V production	16.3228	0.0113133	COG1286	Colicin V production protein	5.05291	0.636591	PF02674.17
ABC-type phosphate transport system, periplasmic component	16.1111	0.0121587	COG0226	PBP superfamily domain	19.7231	0.00585527	PF12849.8
Uncharacterized conserved protein YbbK, DUF523 family	14.4721	0.0210488	COG1683	Protein of unknown function (DUF523)	13.9949	0.0412568	PF04463.13
Na+-transporting NADH:ubiquinone oxidoreductase, subunit NqrB	14.406	0.0212904	COG1805	NQR2, RnfD, RnfE family	14.406	0.0353472	PF03116.16
Cytochrome c peroxidase	14.089	0.0239024	COG1858	Di-haem cytochrome c peroxidase	14.089	0.0398956	PF03150.15
Predicted endonuclease, GIY-YIG superfamily	10.9553	0.0673843	COG2827	GIY-YIG catalytic domain	5.90106	0.513611	PF01541.25
Toxin component of the Txe-Axe toxin-antitoxin module, Txe/YoeB family	38	4.73872e-06	COG4115	YoeB-like toxin of bacterial type II toxin-antitoxin system	38	7.15226e-06	PF06769.15
Succinate dehydrogenase flavin-adding protein, antitoxin component of the CptAB toxin-antitoxin module	38	4.73872e-06	COG2938	Flavinator of succinate dehydrogenase	38	7.15226e-06	PF03937.17
Cobalamin biosynthesis protein CbiD	38	4.73872e-06	COG1903	CbiD	38	7.15226e-06	PF01888.18
Outer membrane lipoprotein LolB, involved in outer membrane biogenesis	38	4.73872e-06	COG3017	Outer membrane lipoprotein LolB	30.3429	0.000140257	PF03550.15
Stress-induced morphogen (activity unknown)	38	4.73872e-06	COG0271	BolA-like protein	38	7.15226e-06	PF01722.19
Stringent starvation protein B	38	4.73872e-06	COG2969	Stringent starvation protein B	38	7.15226e-06	PF04386.14
Uncharacterized conserved protein HemX (no evidence of involvement in heme biosynthesis)	38	4.73872e-06	COG2959	HemX, putative uroporphyrinogen-III C-methyltransferase	38	7.15226e-06	PF04375.15
Copper oxidase (laccase) domain	38	4.73872e-06	COG1496	Multi-copper polyphenol oxidoreductase laccase	38	7.15226e-06	PF02578.16
mRNA-degrading endonuclease (mRNA interferase) YafQ, toxin component of the YafQ-DinJ toxin-antitoxin module	38	4.73872e-06	COG3041	Bacterial toxin of type II toxin-antitoxin system, YafQ	38	7.15226e-06	PF15738.6
Putative antitoxin component PasI (RatB) of the RatAB toxin-antitoxin module, ubiquitin-RnfH superfamily	38	4.73872e-06	COG2914	RnfH family Ubiquitin	38	7.15226e-06	PF03658.15
Cytochrome c1	38	4.73872e-06	COG2857	Cytochrome C1 family	38	7.15226e-06	PF02167.16
Regulator of phage lambda lysogenization HflD, binds to CII and stimulates its degradation	38	4.73872e-06	COG2915	Protein of unknown function (DUF489)	38	7.15226e-06	PF04356.13
Septum formation topological specificity factor MinE	38	4.73872e-06	COG0851	Septum formation topological specificity factor MinE	38	7.15226e-06	PF03776.15
Cytochrome oxidase assembly protein ShyY1	38	4.73872e-06	COG3346	SURF1 family	38	7.15226e-06	PF02104.16
Tfp pilus assembly protein PilO	38	4.73872e-06	COG3167	Pilus assembly protein, PilO	18.7546	0.00830124	PF04350.14
Dihydroxyacetone kinase	38	4.73872e-06	COG2376	Dak1 domain	38	7.15226e-06	PF02733.18
Spore maturation protein SpmB (function unknown)	38	4.73872e-06	COG0700	Nucleoside recognition	23.8171	0.00140286	PF07670.15
Antitoxin component of the RelBE or YafQ-DinJ toxin-antitoxin module	38	4.73872e-06	COG3077	RelB antitoxin	38	7.15226e-06	PF04221.13
Ubiquinone biosynthesis protein UbiJ, contains SCP2 domain	38	4.73872e-06	COG3165	SCP-2 sterol transfer family	30.4973	0.000139048	PF02036.18
Oligoribonuclease (3'-5' exoribonuclease)	38	4.73872e-06	COG1949	Exonuclease	13.2917	0.0521786	PF00929.25
Uncharacterized conserved protein Smg, DUF494 family	38	4.73872e-06	COG2922	Protein of unknown function (DUF494)	38	7.15226e-06	PF04361.14
Fe-S cluster biosynthesis and repair protein YggX	38	4.73872e-06	COG2924	Bacterial Fe(2+) trafficking	38	7.15226e-06	PF04362.15
Cobalamin biosynthesis protein CbiG	38	4.73872e-06	COG2073	Cobalamin synthesis G C-terminus	38	7.15226e-06	PF01890.17
Predicted secreted protein	38	4.73872e-06	COG5501	Sulfur oxidation protein SoxY	38	7.15226e-06	PF13501.7
Rubredoxin	38	4.73872e-06	COG1773	Rubredoxin	38	7.15226e-06	PF00301.21
Intracellular septation protein A	38	4.73872e-06	COG2917	Intracellular septation protein A	30.3429	0.000140257	PF04279.16
Starvation-inducible outer membrane lipoprotein	38	4.73872e-06	COG3065	Outer membrane lipoprotein Slp family	38	7.15226e-06	PF03843.14
Periplasmic DMSO/TMAO reductase YedYZ, heme-binding membrane subunit	38	4.73872e-06	COG2717	Ferric reductase like transmembrane component	38	7.15226e-06	PF01794.20
Uncharacterized membrane protein, predicted cobalt tansporter CbtA	38	4.73872e-06	COG5446	Probable cobalt transporter subunit (CbtA)	38	7.15226e-06	PF09490.11
Uncharacterized protein involved in cysteine biosynthesis	38	4.73872e-06	COG2981	Etoposide-induced protein 2.4 (EI24)	29.7658	0.000165229	PF07264.12
Ribosomal 50S subunit-associated protein YjgA (function unknown), DUF615 family	38	4.73872e-06	COG3028	Protein of unknown function (DUF615)	38	7.15226e-06	PF04751.15
ABC-type transporter Mla maintaining outer membrane lipid asymmetry, lipoprotein component MlaA	38	4.73872e-06	COG2853	MlaA lipoprotein	38	7.15226e-06	PF04333.14
Exonuclease I	38	4.73872e-06	COG2925	Exonuclease C-terminal	38	7.15226e-06	PF08411.11
Negative regulator of sigma E activity	38	4.73872e-06	COG3026	MucB/RseB N-terminal domain	38	7.15226e-06	PF03888.15
Tfp pilus assembly protein PilN	38	4.73872e-06	COG3166	Fimbrial assembly protein (PilN)	29.7658	0.000165229	PF05137.14
Hydroxylamine reductase (hybrid-cluster protein)	38	4.73872e-06	COG1151	Prismane/CO dehydrogenase family	38	7.15226e-06	PF03063.21
Uncharacterized protein YjfI, DUF2170 family	38	4.73872e-06	COG3789	Uncharacterized protein conserved in bacteria (DUF2170)	38	7.15226e-06	PF09938.10
Cell division protein FtsL, interacts with FtsB, FtsL and FtsQ	38	4.73872e-06	COG3116	Cell division protein FtsL	27.6264	0.000364811	PF04999.14
Nitrate reductase assembly protein NarJ, required for insertion of molybdenum cofactor	38	4.73872e-06	COG2180	Nitrate reductase delta subunit	14.8933	0.0305455	PF02613.16
FoF1-type ATP synthase assembly protein I	38	4.73872e-06	COG3312	ATP synthase I chain	38	7.15226e-06	PF03899.16
Lipopolysaccharide export system protein LptC	38	4.73872e-06	COG3117	Lipopolysaccharide-assembly, LptC-related	27.6857	0.000360742	PF06835.14
Preprotein translocase subunit SecB	38	4.73872e-06	COG1952	Preprotein translocase subunit SecB	38	7.15226e-06	PF02556.15
DNA recombination-dependent growth factor C	38	4.73872e-06	COG2974	Putative exonuclease, RdgC	38	7.15226e-06	PF04381.13
Tfp pilus assembly protein PilP	38	4.73872e-06	COG3168	Pilus assembly protein, PilP	38	7.15226e-06	PF04351.14
DNA polymerase III, chi subunit	38	4.73872e-06	COG2927	DNA polymerase III chi subunit, HolC	38	7.15226e-06	PF04364.14
Uncharacterized conserved protein, DUF934 family	38	4.73872e-06	COG3749	Bacterial protein of unknown function (DUF934)	38	7.15226e-06	PF06073.13
Lipopolysaccharide export system protein LptA	38	4.73872e-06	COG1934	LptA/(LptD N-terminal domain) LPS transport protein	23.4033	0.001649	PF03968.15
Putative negative regulator of RcsB-dependent stress response	38	4.73872e-06	COG2976	Tetratricopeptide repeat-like domain	20.964	0.00381319	PF09976.10
Cytochrome c oxidase assembly protein Cox11	38	4.73872e-06	COG3175	Cytochrome c oxidase assembly protein CtaG/Cox11	38	7.15226e-06	PF04442.15
sRNA-binding regulator protein Hfq	38	4.73872e-06	COG1923	Hfq protein	38	7.15226e-06	PF17209.4
Outer membrane lipoprotein LpoA, binds and activates PBP1a	38	4.73872e-06	COG3107	LppC putative lipoprotein	38	7.15226e-06	PF04348.14
Cell division protein ZapD, interacts with FtsZ	38	4.73872e-06	COG4582	Cell division protein	38	7.15226e-06	PF07072.12
Uncharacterized conserved protein, DUF302 family	38	4.73872e-06	COG3439	Domain of unknown function DUF302	38	7.15226e-06	PF03625.15
Septum formation inhibitor MinC	38	4.73872e-06	COG0850	Septum formation inhibitor MinC, C-terminal domain	38	7.15226e-06	PF03775.17
Uncharacterized conserved protein, contains PQ loop repeat	38	4.73872e-06	COG4095	PQ loop repeat	38	7.15226e-06	PF04193.15
Uncharacterized conserved protein HemY, contains two TPR repeats	38	4.73872e-06	COG3071	HemY protein N-terminus	38	7.15226e-06	PF07219.14
Desulfoferrodoxin, superoxide reductase-like (SORL) domain	38	4.73872e-06	COG2033	Desulfoferrodoxin	38	7.15226e-06	PF01880.19
Precorrin isomerase	38	4.73872e-06	COG2082	Precorrin-8X methylmutase	38	7.15226e-06	PF02570.16
Aspartyl aminopeptidase	38	4.73872e-06	COG1362	Aminopeptidase I zinc metalloprotease (M18)	38	7.15226e-06	PF02127.16
Predicted RNA-binding protein involved in translation, contains Zn-ribbon domain, DUF1610 family	38	4.73872e-06	COG2888	Zinc-ribbon containing domain	38	7.15226e-06	PF07295.12
Predicted kinase related to dihydroxyacetone kinase	38	4.73872e-06	COG1461	DAK2 domain	38	7.15226e-06	PF02734.18
Uncharacterized conserved protein YigA, DUF484 family	38	4.73872e-06	COG3159	Protein of unknown function, DUF484	38	7.15226e-06	PF04340.13
Uncharacterized N-terminal domain of peptidoglycan hydrolase CwlO	38	4.73872e-06	COG3883	Protein of unknown function (DUF3450)	30.0966	0.000154274	PF11932.9
Uncharacterized membrane protein YqhA	38	4.73872e-06	COG2862	Uncharacterized protein family, UPF0114	38	7.15226e-06	PF03350.17
Uncharacterized conserved protein YgfB, UPF0149 family	38	4.73872e-06	COG3079	Uncharacterised protein family (UPF0149)	38	7.15226e-06	PF03695.14
Na+-translocating ferredoxin:NAD+ oxidoreductase RNF, RnfB subunit	30.3429	8.95358e-05	COG2878	Putative Fe-S cluster	30.3429	0.000140257	PF04060.14
Pyrroloquinoline quinone (PQQ) biosynthesis protein C	30.3429	8.95358e-05	COG5424	TENA/THI-4/PQQC family	30.3429	0.000140257	PF03070.17
Cobalamin biosynthesis protein CobD/CbiB	30.3429	8.95358e-05	COG1270	CobD/Cbib protein	30.3429	0.000140257	PF03186.14
Adenosyl cobinamide kinase/adenosyl cobinamide phosphate guanylyltransferase	30.3429	8.95358e-05	COG2087	Cobinamide kinase / cobinamide phosphate guanyltransferase	30.3429	0.000140257	PF02283.17
Tetrahydrodipicolinate N-succinyltransferase	30.3429	8.95358e-05	COG2171	Tetrahydrodipicolinate N-succinyltransferase N-terminal	38	7.15226e-06	PF14805.7
Cell division protein ZipA, interacts with FtsZ	29.7658	0.000104797	COG3115	ZipA, C-terminal FtsZ-binding domain	29.7658	0.000165229	PF04354.14
Tfp pilus assembly protein, major pilin PilA	29.7658	0.000104797	COG4969	Pilin (bacterial filament)	38	7.15226e-06	PF00114.20
Uncharacterized coiled-coil protein SlyX (sensitive to lysis X)	29.7658	0.000104797	COG2900	SlyX	13.4202	0.0500309	PF04102.13
Exonuclease V gamma subunit	29.7658	0.000104797	COG1330	Exodeoxyribonuclease V, gamma subunit	29.7658	0.000165229	PF04257.15
TusA-related sulfurtransferase	29.7658	0.000104797	COG0425	Sulfurtransferase TusA	29.7658	0.000165229	PF01206.18
Gamma-glutamylcysteine synthetase	29.7658	0.000104797	COG2918	Glutamate-cysteine ligase	38	7.15226e-06	PF04262.15
Glycosyltransferase involved in LPS biosynthesis, GR25 family	24.7311	0.000652774	COG3306	Glycosyltransferase family 25 (LPS biosynthesis protein)	24.7311	0.0010183	PF01755.18
Predicted signal transduction protein containing a membrane domain, an EAL and a GGDEF domain	24.4791	0.000708823	COG5001	EAL domain	15.3774	0.0255981	PF00563.21
Cobalamin synthase	24.3428	0.000738173	COG0368	Cobalamin-5-phosphate synthase	21.7573	0.00302169	PF02654.16
Arginyl-tRNA--protein-N-Asp/Glu arginylyltransferase	21.5589	0.00193312	COG2935	Arginine-tRNA-protein transferase, C terminus	21.5589	0.00302169	PF04377.16
Molybdopterin-guanine dinucleotide biosynthesis protein	20.5563	0.00279302	COG1763	Molybdopterin guanine dinucleotide synthesis protein B	29.7658	0.000165229	PF03205.15
Multicopper oxidase with three cupredoxin domains (includes cell division protein FtsP and spore coat protein CotA)	20.439	0.00284049	COG2132	Multicopper oxidase	18.3598	0.00952875	PF07732.16
tRNA(Glu) U13 pseudouridine synthase TruD	17.9767	0.00654112	COG0585	tRNA pseudouridine synthase D (TruD)	17.9767	0.0105424	PF01142.19
CRISPR/Cas system-associated endonuclease Cas1	17.9767	0.00654112	COG1518	CRISPR associated protein Cas1	16.3339	0.0183566	PF01867.17
Curved DNA-binding protein CbpA, contains a DnaJ-like domain	17.8702	0.00672542	COG2214	DnaJ domain	11.956	0.0810064	PF00226.32
Plasmid stabilization system protein ParE	16.9633	0.00928585	COG3668	ParE toxin of type II toxin-antitoxin system, parDE	13.7944	0.043998	PF05016.16
4-alpha-glucanotransferase	16.9633	0.00928585	COG1640	4-alpha-glucanotransferase	16.9633	0.0150611	PF02446.18
Divalent metal cation (Fe/Co/Zn/Cd) transporter	14.4894	0.0209194	COG0053	Cation efflux family	7.08617	0.361957	PF01545.22
Alkylated DNA repair dioxygenase AlkB	13.1014	0.0329771	COG3145	2OG-Fe(II) oxygenase superfamily	11.1759	0.105473	PF13532.7
Uncharacterized conserved protein, UPF0276 family	11.9283	0.0488772	COG3220	Protein of unknown function (DUF692)	11.9283	0.0816717	PF05114.14
Homoserine trans-succinylase	31.4207	7.06291e-05	COG1897	Homoserine O-succinyltransferase	31.4207	0.00010814	PF04204.17
Outer membrane protein assembly factor BamE, lipoprotein component of the BamABCDE complex	31.4207	7.06291e-05	COG2913	SmpA / OmlA family	29.7658	0.000165229	PF04355.14
Uncharacterized conserved protein, DUF497 family	22.121	0.00167547	COG2929	Ribonuclease toxin, BrnT, of type II toxin-antitoxin system	28.0189	0.000323827	PF04365.14
Protein-S-isoprenylcysteine O-methyltransferase Ste14	14.7058	0.0193699	COG2020	NnrU protein	38	7.15226e-06	PF07298.12
Cell division ATPase FtsA	27.35	0.0002578	COG0849	Cell division protein FtsA	30.9674	0.000128615	PF14450.7
Na+-transporting methylmalonyl-CoA/oxaloacetate decarboxylase, beta subunit	23.2656	0.00110155	COG1883	Na+-transporting oxaloacetate decarboxylase beta subunit	23.2656	0.00174007	PF03977.14
Ribosome-binding factor A	19.1281	0.00441922	COG0858	Ribosome-binding factor A	19.1281	0.00721982	PF02033.19
Thymidylate kinase	19.1281	0.00441922	COG0125	Thymidylate kinase	19.1281	0.00721982	PF02223.18
TRAP-type C4-dicarboxylate transport system, large permease component	16.6278	0.0102333	COG1593	Tripartite ATP-independent periplasmic transporter, DctM component	21.0937	0.00362604	PF06808.13
Cell shape-determining protein MreC	10.5929	0.0759274	COG1792	rod shape-determining protein MreC	10.5929	0.12814	PF04085.15
Ribosomal protein L18	8.54829	0.140921	COG0256	Ribosomal L18 of archaea, bacteria, mitoch. and chloroplast	8.54829	0.237397	PF00861.23
Ribosomal protein L1	6.11873	0.289311	COG0081	Ribosomal protein L1p/L10e family	6.11873	0.482302	PF00687.22
Molybdopterin synthase catalytic subunit	6.11873	0.289311	COG0314	MoaE protein	6.11873	0.482302	PF02391.18
NifU homolog involved in Fe-S cluster formation	38	4.73872e-06	COG0822	NifU-like N terminal domain	38	7.15226e-06	PF01592.17
3-dehydroquinate dehydratase	32.2859	5.01644e-05	COG0757	Dehydroquinase class II	32.2859	7.57419e-05	PF01220.20
RNA-binding protein YhbY	31.1239	7.84929e-05	COG1534	CRS1 / YhbY (CRM) domain	31.1239	0.000121252	PF01985.22
1,6-Anhydro-N-acetylmuramate kinase	31.1239	7.84929e-05	COG2377	Anhydro-N-acetylmuramic acid kinase	31.1239	0.000121252	PF03702.15
Uncharacterized metal-binding protein YceD, DUF177 family	31.0706	7.85796e-05	COG1399	Large ribosomal RNA subunit accumulation protein YceD	34.5611	3.33826e-05	PF02620.18
LysM repeat	30.6165	8.83227e-05	COG1388	N-acetylmuramoyl-L-alanine amidase	13.5868	0.0471304	PF01520.19
Formate dehydrogenase assembly factor FdhD	28.7603	0.000155757	COG1526	FdhD/NarQ family	28.7603	0.000246977	PF02634.16
Dihydroneopterin aldolase	27.2776	0.000260233	COG1539	Dihydroneopterin aldolase	27.2776	0.000409103	PF02152.19
tRNA/tmRNA/rRNA uracil-C5-methylase, TrmA/RlmC/RlmD family	27.247	0.000260233	COG2265	tRNA (Uracil-5-)-methyltransferase	34.5611	3.33826e-05	PF05958.12
Histidinol phosphatase or a related phosphatase	23.4033	0.00104946	COG0241	HAD-hyrolase-like	20.0665	0.00524094	PF13242.7
ATP-dependent Lon protease, bacterial type	20.8323	0.00253745	COG0466	Lon protease (S16) C-terminal proteolytic domain	20.8323	0.00400092	PF05362.14
Outer membrane protein OmpA and related peptidoglycan-associated (lipo)proteins	19.2178	0.00434265	COG2885	OmpA family	3.87638	0.725049	PF00691.21
Ribosomal protein L11 methylase PrmA	19.2178	0.00434265	COG2264	Ribosomal protein L11 methyltransferase (PrmA)	34.5611	3.33826e-05	PF06325.14
Protein-disulfide isomerase	19.039	0.00458237	COG1651	DSBA-like thioredoxin domain	12.0145	0.079271	PF01323.21
Cell division protein FtsI/penicillin-binding protein 2	18.5103	0.00552423	COG0768	Penicillin binding protein transpeptidase domain	18.5103	0.00905802	PF00905.23
Sterol desaturase/sphingolipid hydroxylase, fatty acid hydroxylase superfamily	17.9464	0.00654112	COG3000	Fatty acid hydroxylase superfamily	16.0021	0.0204112	PF04116.14
Bacterial cell division protein FtsW, lipid II flippase	16.6933	0.00999861	COG0772	Cell cycle protein	16.6933	0.0162832	PF01098.20
Phosphatidylglycerophosphatase A	16.0657	0.0123115	COG1267	Phosphatidylglycerophosphatase A	16.0657	0.0200726	PF04608.14
3-methyladenine DNA glycosylase Tag	16.0386	0.0124199	COG2818	Methyladenine glycosylase	16.0386	0.0202104	PF03352.14
NADH:ubiquinone oxidoreductase, NADH-binding 51 kD subunit (chain F)	15.9837	0.0126643	COG1894	Respiratory-chain NADH dehydrogenase 51 Kd subunit	15.9837	0.0205139	PF01512.18
Septal ring factor EnvC, activator of murein hydrolases AmiA and AmiB	15.5257	0.0149134	COG4942	Peptidase family M23	14.4048	0.0353472	PF01551.23
Periplasmic beta-glucosidase and related glycosidases	15.2591	0.0162845	COG1472	Glycosyl hydrolase family 3 N terminal domain	24.7174	0.0010183	PF00933.22
ABC-type amino acid transport/signal transduction system, periplasmic component/domain	13.6918	0.0271349	COG0834	Bacterial extracellular solute-binding proteins, family 3	9.02559	0.208723	PF00497.21
DNA-binding transcriptional regulator, MerR family	12.3299	0.0427428	COG0789	MerR HTH family regulatory protein	16.6933	0.0162832	PF13411.7
UDP-N-acetylglucosamine enolpyruvyl transferase	12.3133	0.0429013	COG0766	EPSP synthase (3-phosphoshikimate 1-carboxyvinyltransferase)	5.00887	0.639539	PF00275.21
Actin-like ATPase involved in cell morphogenesis	11.5086	0.0560457	COG1077	MreB/Mbl protein	11.5086	0.0941534	PF06723.14
ADP-heptose:LPS heptosyltransferase	10.9241	0.0680007	COG0859	Glycosyltransferase family 9 (heptosyltransferase)	10.9241	0.115186	PF01075.18
Regulator of protease activity HflC, stomatin/prohibitin superfamily	10.6007	0.075802	COG0330	SPFH domain / Band 7 family	8.80025	0.221847	PF01145.26
Thymidylate synthase	10.4623	0.0788112	COG0207	Thymidylate synthase	10.4623	0.133414	PF00303.20
Fe-S cluster assembly iron-binding protein IscA	8.06905	0.163643	COG0316	Iron-sulphur cluster biosynthesis	8.06905	0.275324	PF01521.21
DNA-binding transcriptional regulator, AcrR family	7.71714	0.181297	COG1309	Bacterial regulatory proteins, tetR family	12.1687	0.0751028	PF00440.24
DNA topoisomerase IA	7.2249	0.210552	COG0550	DNA topoisomerase	1.23634	0.917266	PF01131.21
Nucleotide-binding universal stress protein, UspA family	6.93767	0.228791	COG0589	Universal stress protein family	7.76088	0.298159	PF00582.27
NDP-sugar epimerase, includes UDP-GlcNAc-inverting 4,6-dehydratase FlaA1 and capsular polysaccharide biosynthesis protein EpsC	6.46028	0.263164	COG1086	Polysaccharide biosynthesis protein	1.94342	0.917266	PF02719.16
Preprotein translocase subunit YajC	6.17018	0.285349	COG1862	Preprotein translocase subunit	1.97578	0.917266	PF02699.16
Phosphatidylglycerophosphate synthase	5.52265	0.336924	COG0558	CDP-alcohol phosphatidyltransferase	2.60674	0.88669	PF01066.22
Succinyl-CoA synthetase, alpha subunit	5.00887	0.380754	COG0074	CoA binding domain	1.26818	0.917266	PF02629.20
Translation initiation factor IF-1	5.00887	0.380754	COG0361	Translation initiation factor 1A / IF-1	5.00887	0.639539	PF01176.20
Ribosomal protein S17	5.00887	0.380754	COG0186	Ribosomal protein S17	5.00887	0.639539	PF00366.21
Predicted PurR-regulated permease PerM	5.00887	0.380754	COG0628	AI-2E family transporter	5.00887	0.639539	PF01594.17
Phosphoribosylpyrophosphate synthetase	4.8748	0.393781	COG0462	N-terminal domain of ribose phosphate pyrophosphokinase	4.8748	0.662441	PF13793.7
Ribosomal protein L9	4.8748	0.393781	COG0359	Ribosomal protein L9, C-terminal domain	4.8748	0.662441	PF03948.15
Fe2+ transport system protein B	4.84445	0.397056	COG0370	Ferrous iron transport protein B	4.84445	0.667881	PF02421.19
Ribonuclease PH	4.60887	0.413001	COG0689	3' exoribonuclease family, domain 1	4.55027	0.676716	PF01138.22
Ribosomal protein S13	4.02426	0.455813	COG0099	Ribosomal protein S13/S18	4.02426	0.725049	PF00416.23
Ribosomal protein S11	4.02426	0.455813	COG0100	Ribosomal protein S11	4.02426	0.725049	PF00411.20
Pyruvate:ferredoxin oxidoreductase or related 2-oxoacid:ferredoxin oxidoreductase, alpha subunit	4.02426	0.455813	COG0674	Pyruvate flavodoxin/ferredoxin oxidoreductase, thiamine diP-bdg	4.02426	0.725049	PF01855.20
DNA gyrase/topoisomerase IV, subunit A	4.02426	0.455813	COG0188	DNA gyrase/topoisomerase IV, subunit A	4.02426	0.725049	PF00521.21
Ribosomal protein S4 or related protein	4.02426	0.455813	COG0522	Ribosomal protein S4/S9 N-terminal domain	7.11181	0.360267	PF00163.20
Ribosomal protein L17	4.02426	0.455813	COG0203	Ribosomal protein L17	4.02426	0.725049	PF01196.20
Alanyl-tRNA synthetase	2.60674	0.564006	COG0013	tRNA synthetases class II (A)	2.60674	0.88669	PF01411.20
Ribosomal protein L7/L12	2.60674	0.564006	COG0222	Ribosomal protein L7/L12 C-terminal domain	3.72942	0.741786	PF00542.20
DNA gyrase/topoisomerase IV, subunit B	2.60674	0.564006	COG0187	DNA gyrase B	2.60674	0.88669	PF00204.26
tRNA A37 methylthiotransferase MiaB	2.60674	0.564006	COG0621	Uncharacterized protein family UPF0004	1.94342	0.917266	PF00919.21
Uracil-DNA glycosylase	2.60674	0.564006	COG1573	Uracil DNA glycosylase superfamily	1.26818	0.917266	PF03167.20
Homoaconitase/3-isopropylmalate dehydratase large subunit	1.96788	0.605651	COG0065	Aconitase family (aconitate hydratase)	1.93479	0.917266	PF00330.21
Glutaredoxin	1.96788	0.605651	COG0695	Glutaredoxin	23.8577	0.0013853	PF00462.25
Molybdenum cofactor biosynthesis enzyme MoaA	1.96788	0.605651	COG2896	Molybdenum Cofactor Synthesis C	1.96788	0.917266	PF06463.14
Transcription elongation factor, GreA/GreB family	1.96788	0.605651	COG0782	Transcription elongation factor, N-terminal	19.7933	0.00569488	PF03449.16
Dihydroxyacid dehydratase/phosphogluconate dehydratase	1.26818	0.623273	COG0129	Dehydratase family	1.26818	0.917266	PF00920.22
NADPH:quinone reductase or related Zn-dependent oxidoreductase	1.26818	0.623273	COG0604	Zinc-binding dehydrogenase	1.26818	0.917266	PF00107.27
Rhodanese-related sulfurtransferase	1.26818	0.623273	COG0607	Rhodanese-like domain	1.26818	0.917266	PF00581.21
Site-specific recombinase XerD	1.26818	0.623273	COG4974	Phage integrase family	1.26818	0.917266	PF00589.23
Signal peptidase I	1.26818	0.623273	COG0681	Signal peptidase, peptidase S26	1.26818	0.917266	PF10502.10
Phosphomannomutase	1.26818	0.623273	COG1109	Phosphoglucomutase/phosphomannomutase, alpha/beta/alpha domain I	1.93479	0.917266	PF02878.17
Molecular chaperone, HSP90 family	19.8127	0.00355452	COG0326	Hsp90 protein	19.8127	0.00569488	PF00183.19
DNA repair protein RadC, contains a helix-hairpin-helix DNA-binding motif	17.3164	0.00812815	COG2003	R.HinP1I restriction endonuclease	29.7658	0.000165229	PF11463.9
Ribosomal protein S14	14.8351	0.0187979	COG0199	Ribosomal protein S14p/S29e	14.8351	0.0311647	PF00253.22
Superfamily II DNA or RNA helicase, SNF2 family	12.8377	0.0357547	COG0553	SNF2 family N-terminal domain	15.5883	0.0237822	PF00176.24
Glucose-6-phosphate 1-dehydrogenase	7.98203	0.16815	COG0364	Glucose-6-phosphate dehydrogenase, C-terminal domain	7.98203	0.28285	PF02781.17
Transposase InsO and inactivated derivatives	10.6036	0.075802	COG2801	Integrase core domain	8.94502	0.213461	PF13683.7
HrpA-like RNA helicase	10.4032	0.0803841	COG1643	Domain of unknown function (DUF3418)	11.0256	0.111489	PF11898.9
Peptidyl-tRNA hydrolase	8.69126	0.135641	COG0193	Peptidyl-tRNA hydrolase	8.69126	0.227205	PF01195.20
Ribosomal protein L32	13.7262	0.0267826	COG0333	Ribosomal L32p protein family	13.7262	0.044852	PF01783.24
DNA primase (bacterial type)	5.41352	0.342818	COG0358	DNA primase catalytic core, N-terminal domain	5.43174	0.57659	PF08275.12
Na+/H+ antiporter NhaD or related arsenite permease	4.74203	0.408309	COG1055	Citrate transporter	19.9269	0.00549876	PF03600.17
Phytoene/squalene synthetase	11.2458	0.0612228	COG1562	Squalene/phytoene synthase	10.3532	0.138271	PF00494.20
Uncharacterized membrane protein YckC, RDD family	10.1288	0.0879537	COG1714	RDD family	7.40818	0.331383	PF06271.13
Uncharacterized protein involved in tolerance to divalent cations	10.0915	0.0891161	COG1324	CutA1 divalent ion tolerance protein	10.0915	0.151185	PF03091.16
1,4-alpha-glucan branching enzyme	9.72002	0.100086	COG0296	Carbohydrate-binding module 48 (Isoamylase N-terminal domain)	10.8513	0.118232	PF02922.19
Triosephosphate isomerase	7.56275	0.190305	COG0149	Triosephosphate isomerase	7.56275	0.316138	PF00121.19
Conserved DNA-binding protein YbaB (function unknown)	7.55618	0.190305	COG0718	YbaB/EbfC DNA-binding family	7.55618	0.316138	PF02575.17
Glycerol-3-phosphate dehydrogenase	7.07349	0.219166	COG0240	NAD-dependent glycerol-3-phosphate dehydrogenase C-terminus	16.6931	0.0162832	PF07479.15
Uncharacterized conserved protein YdiU, UPF0061 family	6.32057	0.272463	COG0397	Uncharacterized ACR, YdiU/UPF0061 family	6.32057	0.455551	PF02696.15
Zn-dependent protease with chaperone function	5.71906	0.322478	COG0501	CAAX prenyl protease N-terminal, five membrane helices	24.9718	0.000935536	PF16491.6
Panthothenate synthetase	5.3174	0.351822	COG0414	Pantoate-beta-alanine ligase	5.3174	0.592399	PF02569.16
Putative Zn-dependent protease, contains TPR repeats	4.17069	0.452858	COG4783	Peptidase family M48	6.75516	0.401362	PF01435.19
Thiamine monophosphate kinase	4.16348	0.453518	COG0611	AIR synthase related protein, N-terminal domain	5.23214	0.604961	PF00586.25
Single-stranded DNA-binding protein	3.33697	0.509882	COG0629	Single-strand binding protein family	3.25149	0.815376	PF00436.26
Ribosome recycling factor	3.33697	0.509882	COG0233	Ribosome recycling factor	3.33697	0.807245	PF01765.20
Excinuclease UvrABC, nuclease subunit	3.33697	0.509882	COG0322	UvrC RIbonuclease H-like domain	3.33697	0.807245	PF08459.12
Protein-tyrosine-phosphatase	2.58202	0.566327	COG0394	Low molecular weight phosphotyrosine protein phosphatase	1.95993	0.917266	PF01451.22
4-Hydroxy-3-methylbut-2-enyl diphosphate reductase IspH	2.47824	0.576054	COG0761	LytB protein	2.47824	0.904942	PF02401.19
Asp-tRNAAsn/Glu-tRNAGln amidotransferase B subunit	2.47824	0.576054	COG0064	GatB/GatE catalytic domain	2.47824	0.904942	PF02934.16
Delta-aminolevulinic acid dehydratase, porphobilinogen synthase	1.69739	0.623273	COG0113	Delta-aminolevulinic acid dehydratase	1.69739	0.917266	PF00490.22
Queuine/archaeosine tRNA-ribosyltransferase	1.69739	0.623273	COG0343	Queuine tRNA-ribosyltransferase	2.47824	0.904942	PF01702.19
Ribosomal protein S9	1.69133	0.623273	COG0103	Ribosomal protein S9/S16	1.69133	0.917266	PF00380.20
S-adenosylmethionine synthetase	1.57577	0.623273	COG0192	S-adenosylmethionine synthetase, C-terminal domain	1.57577	0.917266	PF02773.17
3-deoxy-D-manno-octulosonic acid (KDO) 8-phosphate synthase	21.1706	0.00223431	COG2877	DAHP synthetase I family	9.97409	0.157148	PF00793.21
Phosphoribosylanthranilate isomerase	15.8998	0.0130887	COG0135	N-(5'phosphoribosyl)anthranilate (PRA) isomerase	15.8998	0.0211133	PF00697.23
CMP-2-keto-3-deoxyoctulosonic acid synthetase	14.9544	0.0180144	COG1212	Cytidylyltransferase	8.13455	0.270906	PF02348.20
Ribosome-associated translation inhibitor RaiA	12.7255	0.0372421	COG1544	Sigma 54 modulation protein / S30EA ribosomal protein	12.7255	0.063069	PF02482.20
Uncharacterized membrane protein YozV, TM2 domain	11.1674	0.0626142	COG2314	TM2 domain	19.8125	0.00569488	PF05154.17
Zinc transporter ZupT	10.2465	0.0846738	COG0428	ZIP Zinc transporter	12.9798	0.0578448	PF02535.23
Pyridoxine 5'-phosphate synthase PdxJ	9.92555	0.0942256	COG0854	Pyridoxal phosphate biosynthesis protein PdxJ	9.92555	0.159258	PF03740.14
3-phosphoglycerate kinase	16.7648	0.00978914	COG0126	Phosphoglycerate kinase	16.7648	0.0159386	PF00162.20
Cation transport ATPase	15.1973	0.0165865	COG2217	E1-E2 ATPase	1.928	0.917266	PF00122.21
Serine/threonine protein kinase	12.2144	0.0440624	COG0515	Protein kinase domain	33.159	5.24471e-05	PF00069.26
RNase H-fold protein, predicted Holliday junction resolvase in Firmicutes and mycoplasms, involved in anti-termination at Rho-dependent terminators	10.9451	0.067501	COG0816	Holliday junction resolvase	10.9451	0.114332	PF03652.16
Predicted membrane metal-binding protein	10.9451	0.067501	COG0658	Competence protein	10.9451	0.114332	PF03772.17
Phosphate/sulfate permease	10.6258	0.0755026	COG0306	Phosphate transporter family	10.6258	0.127593	PF01384.21
Pantothenate kinase type III	9.43448	0.110071	COG1521	Type III pantothenate kinase	9.43448	0.186779	PF03309.15
Deoxyxylulose-5-phosphate synthase	9.21433	0.116275	COG1154	1-deoxy-D-xylulose-5-phosphate synthase	9.21433	0.195855	PF13292.7
Guanylate kinase	8.13455	0.160653	COG0194	Guanylate kinase	8.13455	0.270906	PF00625.22
Biotin synthase or related enzyme	7.24543	0.209441	COG0502	Biotin and Thiamin Synthesis associated domain	7.24543	0.349482	PF06968.14
5,10-methylenetetrahydrofolate reductase	7.24543	0.209441	COG0685	Methylenetetrahydrofolate reductase	15.1973	0.0272289	PF02219.18
Orotidine-5'-phosphate decarboxylase	7.24543	0.209441	COG0284	Orotidine 5'-phosphate decarboxylase / HUMPS family	7.24543	0.349482	PF00215.25
DNA mismatch repair ATPase MutL	5.94394	0.303401	COG0323	MutL C terminal dimerisation domain	19.3251	0.0067819	PF08676.12
Enolase	4.42877	0.424754	COG0148	Enolase, C-terminal TIM barrel domain	4.42877	0.696147	PF00113.23
UTP:GlnB (protein PII) uridylyltransferase	4.42877	0.424754	COG2844	GlnD PII-uridylyltransferase	4.42877	0.696147	PF08335.12
23S rRNA G2069 N7-methylase RlmK or C1962 C5-methylase RlmI	3.85177	0.460338	COG1092	S-adenosylmethionine-dependent methyltransferase	1.26818	0.917266	PF10672.10
Ribosomal protein L13	3.37855	0.506653	COG0102	Ribosomal protein L13	3.37855	0.800529	PF00572.19
Fe2+ or Zn2+ uptake regulation protein	3.37855	0.506653	COG0735	Ferric uptake regulator family	3.37855	0.800529	PF01475.20
Nicotinate-nucleotide pyrophosphorylase	3.37855	0.506653	COG0157	Quinolinate phosphoribosyl transferase, C-terminal domain	1.69133	0.917266	PF01729.20
Lipid A disaccharide synthetase	33.8316	2.68864e-05	COG0763	Lipid-A-disaccharide synthetase	33.8316	4.14867e-05	PF02684.16
Thiamine monophosphate synthase	33.8316	2.68864e-05	COG0352	Thiamine monophosphate synthase	33.8316	4.14867e-05	PF02581.18
Type II secretory pathway ATPase GspE/PulE or T4P pilus assembly pathway ATPase PilB	33.159	3.4583e-05	COG2804	Type II/IV secretion system protein	33.159	5.24471e-05	PF00437.21
3-deoxy-D-manno-octulosonic-acid transferase	31.3885	7.06291e-05	COG1519	3-Deoxy-D-manno-octulosonic-acid transferase (kdotransferase)	31.3885	0.000108833	PF04413.17
Tfp pilus assembly protein, ATPase PilM	31.3885	7.06291e-05	COG4972	Type IV pilus assembly protein PilM;	22.9841	0.00193867	PF11104.9
Type II secretory pathway, component PulF	28.6353	0.000162624	COG1459	Type II secretion system (T2SS), protein F	28.6353	0.00025836	PF00482.24
Thiamine biosynthesis protein ThiC	27.4728	0.000248322	COG0422	Radical SAM ThiC family	27.4728	0.000386016	PF01964.19
Prepilin signal peptidase PulO (type II secretory pathway) or related peptidase	26.3525	0.00036471	COG1989	Bacterial Peptidase A24 N-terminal domain	21.609	0.00302169	PF06750.14
Tetraacyldisaccharide-1-P 4'-kinase	26.3525	0.00036471	COG1663	Tetraacyldisaccharide-1-P 4'-kinase	26.3525	0.000578644	PF02606.15
Transketolase	23.6976	0.000936982	COG0021	Transketolase, thiamine diphosphate binding domain	8.5228	0.238997	PF00456.22
DNA-directed RNA polymerase, subunit K/omega	19.5915	0.00377846	COG1758	RNA polymerase Rpb6	13.2515	0.0527171	PF01192.23
6-phosphogluconate dehydrogenase	19.187	0.00437382	COG0362	6-phosphogluconate dehydrogenase, C-terminal domain	19.187	0.00715116	PF00393.20
2-C-methyl-D-erythritol 4-phosphate cytidylyltransferase	17.4815	0.0077298	COG1211	2-C-methyl-D-erythritol 4-phosphate cytidylyltransferase	17.4815	0.0126473	PF01128.20
Predicted ATPase with chaperone activity	14.8104	0.0188656	COG0606	Magnesium chelatase, subunit ChlI	25.0031	0.000926275	PF01078.22
Leu/Phe-tRNA-protein transferase	13.9348	0.0251633	COG2360	Leucyl/phenylalanyl-tRNA protein transferase	13.9348	0.042015	PF03588.15
Replication fork clamp-binding protein CrfC (dynamin-like GTPase family)	13.5901	0.0280854	COG0699	Dynamin family	15.9088	0.0210926	PF00350.24
ATP-dependent Clp protease adapter protein ClpS	11.1717	0.0625537	COG2127	ATP-dependent Clp protease adaptor protein ClpS	11.1717	0.10557	PF02617.18
Predicted endonuclease distantly related to archaeal Holliday junction resolvase	11.1717	0.0625537	COG0792	Uncharacterised protein family UPF0102	14.83	0.0311777	PF02021.18
Cytoplasmic iron level regulating protein YaaA, DUF328/UPF0246 family	9.92804	0.0942008	COG3022	Peroxide stress protein YaaA	9.92804	0.159258	PF03883.15
Na+/H+-dicarboxylate symporter	9.31782	0.112423	COG1301	Sodium:dicarboxylate symporter family	9.31782	0.189619	PF00375.19
Acyl-[acyl carrier protein]--UDP-N-acetylglucosamine O-acyltransferase	13.5865	0.0281026	COG1043	Udp N-acetylglucosamine O-acyltransferase; Domain 2	13.5901	0.0471044	PF13720.7
Thiamine biosynthesis lipoprotein ApbE	13.3566	0.0303011	COG1477	ApbE family	10.6281	0.127559	PF02424.16
Carbonic anhydrase	5.79722	0.315541	COG0288	Sulfate permease family	5.00887	0.639539	PF00916.21
DNA anti-recombination protein (rearrangement mutator) RmuC	33.5784	2.93451e-05	COG1322	RmuC family	33.5784	4.61456e-05	PF02646.17
Uncharacterized protein affecting Mg2+/Co2+ transport	30.4973	8.83227e-05	COG2967	ApaG domain	30.4973	0.000139048	PF04379.15
Predicted glycosyl hydrolase, contains GH57 and DUF1957 domains	30.4973	8.83227e-05	COG1543	Glycosyl hydrolase family 57	18.7895	0.00821601	PF03065.16
DnaJ-domain-containing proteins 1	30.4973	8.83227e-05	COG1076	Tellurite resistance protein TerB	27.2563	0.000409103	PF05099.14
Fructosamine-3-kinase	30.0966	9.74395e-05	COG3001	Fructosamine kinase	30.0966	0.000154274	PF03881.15
Uncharacterized conserved membrane protein, UPF0127 family	30.0966	9.74395e-05	COG1430	Uncharacterized ACR, COG1430	30.0966	0.000154274	PF02643.16
Uncharacterized conserved protein YqeY	27.2563	0.000260233	COG1610	Yqey-like protein	27.2563	0.000409103	PF09424.11
Na+-transporting methylmalonyl-CoA/oxaloacetate decarboxylase, gamma subunit	27.2563	0.000260233	COG3630	Oxaloacetate decarboxylase, gamma chain	22.4218	0.00239881	PF04277.14
Hydroxymethylpyrimidine/phosphomethylpyrimidine kinase	26.5957	0.000328841	COG0351	Phosphomethylpyrimidine kinase	27.6854	0.000360742	PF08543.13
Predicted RNA-binding protein, contains S1 domains, virulence factor B family	26.5957	0.000328841	COG2996	S1 domain	26.5957	0.000524912	PF13509.7
Fatty acid/phospholipid biosynthesis enzyme	19.6397	0.00375576	COG0416	Fatty acid synthesis protein	19.6397	0.00605479	PF02504.16
Phospholipid biosynthesis protein PlsY, probable glycerol-3-phosphate acyltransferase	18.0625	0.00644558	COG0344	Glycerol-3-phosphate acyltransferase	18.0625	0.0105424	PF02660.16
Predicted epimerase YddE/YHI9, PhzF superfamily	15.548	0.0148171	COG0384	Phenazine biosynthesis-like protein	15.548	0.0241202	PF02567.17
Fe2+ transport system protein FeoA	15.2479	0.0163006	COG1918	FeoA domain	7.07349	0.363058	PF04023.15
Uncharacterized conserved protein, DUF2062 family	14.8578	0.0186577	COG3216	Uncharacterized protein conserved in bacteria (DUF2062)	14.7942	0.0314817	PF09835.10
Peptidoglycan biosynthesis protein MviN/MurJ, putative lipid II flippase	14.7018	0.0193839	COG0728	Lipid II flippase MurJ	11.7042	0.0877467	PF03023.15
Transposase and inactivated derivatives, IS5 family	13.7981	0.0262574	COG3039	Transposase domain (DUF772)	20.213	0.00496636	PF05598.12
Na+-dependent transporter, SNF family	13.7944	0.0262742	COG0733	Sodium:neurotransmitter symporter family	13.7944	0.043998	PF00209.19
Predicted unusual protein kinase regulating ubiquinone biosynthesis, AarF/ABC1/UbiB family	11.7042	0.0524599	COG0661	ABC1 family	11.7042	0.0877467	PF03109.17
Predicted nucleotidyltransferase	9.01848	0.123524	COG1708	Polymerase beta, Nucleotidyltransferase	16.1106	0.0198852	PF18765.2
Uncharacterized iron-regulated membrane protein	20.0609	0.00326619	COG3182	PepSY-associated TM region	15.9085	0.0210926	PF03929.17
Glycogen synthase	8.31368	0.151909	COG0297	Starch synthase catalytic domain	14.0631	0.0402866	PF08323.12
Periplasmic serine protease, ClpP class	7.04271	0.221334	COG0616	Peptidase family S49	7.04271	0.366486	PF01343.19
